# Supplementary material for: (E)-N′-Benzyl­idene-5-methyl­isoxazole-4-carbohydrazide
Source: Acta Crystallogr Sect E Struct Rep Online. 2009 Dec 12;66(Pt 1):o123. doi: 10.1107/S1600536809052969 (PMC2980173; doi:10.1107/S1600536809052969)
Supplement: Supplementary file 2 [file e-66-0o123-Isup2.hkl]

# 
# h,k,l, Fc-squared, Fo-squared, sigma(Fo-squared) and status flag 
# 
data_I
_shelx_title ' jxz2_0m in P-1' 
_shelx_refln_list_code          4 
_shelx_F_calc_maximum      131.89 
_exptl_crystal_F_000       240.00 
_reflns_d_resolution_high  0.8404 
 
loop_ 
 _symmetry_equiv_pos_as_xyz 
 'x, y, z' 
 '-x, -y, -z' 
 
_cell_length_a     6.6562 
_cell_length_b     7.4874 
_cell_length_c    11.3051 
_cell_angle_alpha  87.319 
_cell_angle_beta   84.640 
_cell_angle_gamma  87.878 
 
_shelx_F_squared_multiplier     1.000 
 
loop_ 
 _refln_index_h 
 _refln_index_k 
 _refln_index_l 
 _refln_F_squared_calc 
 _refln_F_squared_meas 
 _refln_F_squared_sigma 
 _refln_observed_status 
   1   0   0     1059.13     1268.77     16.52 o 
   2   0   0       43.93       67.13      1.00 o 
   3   0   0       25.65       38.30      0.81 o 
   4   0   0        0.01        0.08      0.22 o 
   5   0   0      128.43      173.31      3.32 o 
   6   0   0       31.81       47.50      3.77 o 
   7   0   0       27.17       36.57      3.44 o 
  -7   1   0        0.60        0.50      1.02 o 
  -6   1   0       19.23       21.31      1.94 o 
  -5   1   0       23.56       22.60      1.75 o 
  -4   1   0       10.11        9.97      0.60 o 
  -3   1   0        1.54        1.20      0.25 o 
  -2   1   0       78.32       60.65      0.99 o 
  -1   1   0      192.79      132.51      2.01 o 
   0   1   0      354.38      279.45      4.34 o 
   2   1   0        4.66        5.57      0.39 o 
   3   1   0       28.11       18.43      0.64 o 
   4   1   0        2.02        1.20      0.87 o 
   5   1   0        0.89       15.74     11.69 o 
   6   1   0       65.61       60.54      2.88 o 
   7   1   0        0.05       -0.30      0.97 o 
  -7   2   0        0.44       -0.11      1.32 o 
  -6   2   0       79.86       69.36      2.94 o 
  -5   2   0      120.36      118.36      2.99 o 
  -4   2   0      114.06       99.88      2.03 o 
  -3   2   0        0.01       -0.13      0.24 o 
  -2   2   0       21.07       15.05      0.80 o 
  -1   2   0       33.36       35.26      1.59 o 
   0   2   0      976.69      762.12     13.02 o 
   1   2   0    17393.66    12961.27    164.33 o 
   2   2   0       13.51       16.80      1.05 o 
   3   2   0        0.12        0.27      0.19 o 
   4   2   0       25.28       26.64      1.07 o 
   6   2   0       79.28       82.50      3.30 o 
   7   2   0       11.25        9.20      1.70 o 
  -7   3   0        0.35        1.01      1.42 o 
  -6   3   0       20.65       21.29      7.32 o 
  -5   3   0       83.31       83.65      2.75 o 
  -4   3   0        0.10        0.08      0.43 o 
  -3   3   0        8.50        7.91      0.62 o 
  -2   3   0        0.26        0.28      0.30 o 
  -1   3   0        6.55        8.03      0.57 o 
   0   3   0      636.73      517.74      6.07 o 
   1   3   0      248.41      234.25      3.53 o 
   2   3   0        6.95        6.76      0.65 o 
   3   3   0        5.52        6.86      0.83 o 
   4   3   0        0.07       -0.11      0.32 o 
   5   3   0        4.24        2.36      2.22 o 
   6   3   0        0.73        0.57      0.74 o 
   7   3   0       26.96       37.39      2.88 o 
  -6   4   0        1.95        3.30      1.44 o 
  -5   4   0       50.59       48.49      2.94 o 
  -4   4   0      165.52      168.19      3.17 o 
  -3   4   0       22.22       20.12      1.27 o 
  -2   4   0        1.65        1.87      0.47 o 
  -1   4   0       17.59       13.87      0.86 o 
   0   4   0       47.15       39.32      1.23 o 
   1   4   0       48.72       41.17      1.52 o 
   2   4   0     1185.16     1145.80     13.14 o 
   3   4   0        4.87        4.23      0.78 o 
   4   4   0        0.00        0.99      0.61 o 
   5   4   0        3.02        3.19      1.90 o 
   6   4   0        3.36        1.81      1.87 o 
   7   4   0       26.81       40.26      3.01 o 
  -6   5   0        0.04        0.09      1.48 o 
  -5   5   0       25.37       28.43      2.53 o 
  -4   5   0       58.63       61.72      2.39 o 
  -3   5   0        3.44        3.03      0.70 o 
  -2   5   0       13.40       16.68      1.46 o 
  -1   5   0        1.81        2.04      0.59 o 
   0   5   0       15.26       19.14      1.05 o 
   1   5   0      114.24      126.42      3.02 o 
   2   5   0        8.21       11.82      1.86 o 
   3   5   0        4.52        5.62      1.54 o 
   4   5   0        9.63       15.92      4.14 o 
   5   5   0        0.75        0.59      1.77 o 
   6   5   0        2.29       -0.03      1.78 o 
  -5   6   0        3.57        3.61      1.32 o 
  -4   6   0       12.96       14.91      1.56 o 
  -3   6   0       52.99       63.91      2.62 o 
  -2   6   0        0.00        0.48      0.73 o 
  -1   6   0        0.00        0.38      0.85 o 
   0   6   0        0.04        0.45      0.73 o 
   1   6   0       52.33       58.57      2.48 o 
   2   6   0        0.16        2.08      2.28 o 
   3   6   0       68.61       72.85      4.49 o 
   4   6   0        0.10       -0.37      1.91 o 
   5   6   0        0.45       -2.35      9.24 o 
  -4   7   0        7.26        5.03      2.05 o 
  -3   7   0       18.49       25.33      2.92 o 
  -2   7   0        4.10        5.81      2.33 o 
  -1   7   0        8.49       10.10      2.44 o 
   0   7   0        0.05       -0.14      1.05 o 
   1   7   0        0.12       -0.33      0.78 o 
   2   7   0        3.42        1.92      2.56 o 
   3   7   0        0.18        1.92      2.34 o 
   4   7   0        2.12        1.02      1.83 o 
   5   7   0        1.82        2.23     10.88 o 
  -3   8   0        2.26        1.98      1.67 o 
  -2   8   0        6.16       10.43      3.66 o 
  -1   8   0        0.48        2.22      1.30 o 
   0   8   0        0.09        0.50      1.37 o 
   1   8   0        0.44        1.69      1.16 o 
   2   8   0        9.18       15.69      3.90 o 
   3   8   0        0.02        0.05      1.96 o 
  -3  -8   1        1.78        1.09      2.14 o 
  -2  -8   1        0.03       -0.17      0.74 o 
  -1  -8   1        0.48       -0.34      0.87 o 
   0  -8   1        5.30        5.95      1.87 o 
   1  -8   1        0.50        1.05      1.71 o 
   2  -8   1        0.39        0.47      1.37 o 
   3  -8   1        1.32        0.87      1.51 o 
  -4  -7   1        2.61        2.48      2.29 o 
  -3  -7   1        5.34        6.61      2.55 o 
  -2  -7   1        4.51        5.61      2.33 o 
  -1  -7   1        6.27        6.95      1.26 o 
   0  -7   1        4.57        3.64      1.64 o 
   1  -7   1       17.56       15.29      5.39 o 
   2  -7   1       23.05       21.50      8.92 o 
   3  -7   1        1.77        2.95      1.59 o 
   4  -7   1        3.02        3.96      1.42 o 
  -5  -6   1        0.02       -0.40      1.60 o 
  -4  -6   1        0.15       -0.43      0.97 o 
  -3  -6   1        2.04        3.03      0.88 o 
  -2  -6   1       40.74       47.67      3.06 o 
  -1  -6   1        0.17       -0.01      0.46 o 
   0  -6   1        0.82        0.92      0.63 o 
   1  -6   1       36.09       37.22      1.81 o 
   2  -6   1        1.80        1.64      0.78 o 
   3  -6   1        0.09        0.16      0.72 o 
   4  -6   1        4.48        4.08      1.10 o 
   5  -6   1        9.32       10.62      1.74 o 
  -6  -5   1        1.09        0.89      1.05 o 
  -5  -5   1        4.10        5.49      1.90 o 
  -4  -5   1       13.85       14.15      3.21 o 
  -3  -5   1       50.93       58.73      2.74 o 
  -2  -5   1       33.21       37.25      2.16 o 
  -1  -5   1       13.37       14.52      1.09 o 
   0  -5   1        8.28        9.54      0.84 o 
   1  -5   1       31.55       28.13      1.25 o 
   2  -5   1       78.80       86.21      2.14 o 
   3  -5   1       70.13       68.05      2.23 o 
   4  -5   1        0.53        0.78      0.66 o 
   5  -5   1       15.84       19.81      4.73 o 
   6  -5   1        2.74        2.28      1.71 o 
  -7  -4   1        8.62       11.59      2.76 o 
  -6  -4   1        1.15       -0.52      0.93 o 
  -5  -4   1        5.41        1.83      0.86 o 
  -4  -4   1        0.01       -0.12      0.68 o 
  -3  -4   1        1.17        0.94      0.55 o 
  -2  -4   1        4.38        6.05      1.66 o 
  -1  -4   1      699.39      660.86      8.56 o 
   0  -4   1        4.62        4.47      0.75 o 
   1  -4   1       33.27       33.37      1.18 o 
   2  -4   1      216.48      215.50      3.54 o 
   3  -4   1        3.16        3.16      0.62 o 
   4  -4   1        1.43        0.99      0.58 o 
   5  -4   1        0.10       -0.05      0.77 o 
   6  -4   1       22.48       22.35      2.51 o 
  -7  -3   1        1.83        1.29      1.09 o 
  -6  -3   1       39.55       44.37      3.30 o 
  -5  -3   1        4.18        3.55      1.01 o 
  -4  -3   1       69.05       74.51      2.81 o 
  -3  -3   1      137.33      127.42      3.28 o 
  -2  -3   1      400.54      374.75      7.14 o 
  -1  -3   1       12.37       10.59      0.67 o 
   0  -3   1       22.36       21.82      0.68 o 
   1  -3   1       24.69       20.36      0.76 o 
   2  -3   1       33.34       28.13      1.05 o 
   3  -3   1      140.72      139.01      2.49 o 
   4  -3   1       92.12       88.66      2.08 o 
   5  -3   1        3.67        2.95      0.91 o 
   6  -3   1       11.88       12.18      2.08 o 
   7  -3   1        0.20        0.30      1.17 o 
  -7  -2   1      104.20      107.89      4.49 o 
  -6  -2   1       49.61       40.25      2.51 o 
  -4  -2   1        2.08        2.33      0.99 o 
  -3  -2   1       43.97       38.09      1.16 o 
  -2  -2   1        0.18       -0.23      0.26 o 
   0  -2   1     4029.05     3191.10     34.98 o 
   1  -2   1       38.41       32.48      0.84 o 
   2  -2   1       98.05       96.02      1.56 o 
   3  -2   1      413.41      371.35      3.78 o 
   4  -2   1      156.31      125.01      2.19 o 
   5  -2   1       11.17       11.16      1.17 o 
   6  -2   1        3.42        4.05      1.19 o 
   7  -2   1       12.00        8.90      2.08 o 
  -7  -1   1       67.74       59.23      9.88 o 
  -5  -1   1       81.03       78.74      8.62 o 
  -4  -1   1        8.78       12.12      1.50 o 
  -3  -1   1      283.67      248.92      3.37 o 
  -2  -1   1      344.92      285.66      3.25 o 
  -1  -1   1      329.21      265.31      3.77 o 
   0  -1   1      410.38      332.28      5.00 o 
   1  -1   1      594.40      440.76      5.51 o 
   2  -1   1       94.49       79.51      1.30 o 
   3  -1   1        4.88        6.06      0.46 o 
   4  -1   1      118.52      113.96      1.87 o 
   5  -1   1      119.42      119.99      2.85 o 
   6  -1   1       27.07       36.34      6.50 o 
   7  -1   1        0.98        2.25      1.35 o 
  -7   0   1        2.20        2.31      1.16 o 
  -6   0   1      416.28      544.95      9.46 o 
  -5   0   1       73.81       90.23      2.68 o 
  -4   0   1       24.79       36.40      1.12 o 
  -3   0   1        7.18        8.03      1.75 o 
  -2   0   1      557.72      687.21      8.02 o 
  -1   0   1     1401.00     1748.49     66.54 o 
   0   0   1      438.53      521.25      9.03 o 
   1   0   1     2549.36     3011.26     46.25 o 
   2   0   1      264.79      346.83      3.68 o 
   3   0   1       94.81      146.58      2.03 o 
   4   0   1      100.22      141.22      2.14 o 
   5   0   1      237.62      318.42      5.08 o 
   6   0   1        1.91        0.64      0.82 o 
   7   0   1        0.50        1.59      0.97 o 
  -7   1   1        3.41        6.21      1.88 o 
  -6   1   1      301.41      254.70      5.10 o 
  -5   1   1       79.41       67.31      2.73 o 
  -4   1   1       71.89       59.08      1.62 o 
  -3   1   1        1.25        1.61      0.28 o 
  -2   1   1      102.21      100.64      1.45 o 
  -1   1   1        9.77        7.59      0.45 o 
   0   1   1        3.15        2.33      0.31 o 
   1   1   1      684.87      581.54      8.53 o 
   2   1   1      195.41      155.68      4.10 o 
   3   1   1        1.56        1.00      0.92 o 
   5   1   1       61.63       72.92      2.77 o 
   6   1   1       76.61       81.08      7.03 o 
   7   1   1       17.14       23.48      3.30 o 
  -7   2   1        0.32        0.57      1.16 o 
  -6   2   1        2.65        2.45      1.04 o 
  -5   2   1      579.94      497.39      9.00 o 
  -4   2   1       23.13       20.87      1.18 o 
  -3   2   1       97.98       82.58      1.42 o 
  -2   2   1        4.43        5.72      0.46 o 
  -1   2   1      195.26      155.68      2.10 o 
   0   2   1     5367.84     4420.40     58.96 o 
   1   2   1     1583.42     1331.61     28.95 o 
   2   2   1      119.33      106.08      3.98 o 
   4   2   1       38.39       36.41      1.14 o 
   5   2   1        4.02        4.63      1.54 o 
   6   2   1       68.09       63.93     10.17 o 
   7   2   1        0.70        0.99      1.92 o 
  -7   3   1        3.35        1.76      1.48 o 
  -6   3   1        7.05        5.00      1.52 o 
  -5   3   1      383.48      341.36      7.43 o 
  -4   3   1       56.04       43.48      1.63 o 
  -3   3   1       13.34       12.34      0.71 o 
  -2   3   1       16.80       14.58      0.76 o 
  -1   3   1        0.06        0.17      0.27 o 
   0   3   1       10.21        5.87      0.76 o 
   1   3   1       10.76        6.05      0.45 o 
   2   3   1       56.29       60.86      1.54 o 
   3   3   1        3.69        2.39      0.58 o 
   4   3   1        0.62        0.91      0.95 o 
   5   3   1        0.62        1.15      0.67 o 
   6   3   1       10.08        4.35      3.24 o 
   7   3   1       12.47       13.56      3.81 o 
  -6   4   1        6.29        5.74      1.77 o 
  -5   4   1        0.28        0.71      1.10 o 
  -4   4   1      343.94      343.96      5.59 o 
  -3   4   1        1.87        1.50      0.60 o 
  -2   4   1       47.44       45.49      1.46 o 
  -1   4   1       17.66       19.19      1.09 o 
   0   4   1       10.95        9.78      2.54 o 
   1   4   1     2014.59     2070.37     79.91 o 
   2   4   1      388.30      393.16      5.37 o 
   3   4   1        3.20        3.40      0.71 o 
   4   4   1        0.58       -0.08      0.87 o 
   5   4   1        6.33        5.07      2.37 o 
   6   4   1        0.02       -0.40      0.94 o 
   7   4   1        9.59        7.94      3.12 o 
  -6   5   1        2.11        6.00      2.05 o 
  -5   5   1        0.00       -0.01      1.29 o 
  -4   5   1      141.37      150.39      3.91 o 
  -3   5   1       11.99       14.12      1.17 o 
  -2   5   1        0.02        0.05      0.48 o 
  -1   5   1        7.31        9.57      1.12 o 
   0   5   1        8.01        5.96      0.80 o 
   1   5   1        8.20        7.40      1.11 o 
   2   5   1       18.20       15.51      1.33 o 
   3   5   1        1.18        2.46      1.42 o 
   4   5   1        0.25        0.39      0.99 o 
   5   5   1        0.04       -0.61      0.74 o 
   6   5   1        0.35        0.07      1.41 o 
  -5   6   1       14.95        9.70      4.62 o 
  -4   6   1        1.39        1.56      1.28 o 
  -3   6   1       99.66      117.86      3.96 o 
  -2   6   1        0.17        0.37      0.83 o 
  -1   6   1        3.95        4.17      1.23 o 
   0   6   1        8.85       10.33      1.83 o 
   1   6   1        7.45        6.31      1.22 o 
   2   6   1      280.75      368.33     14.19 o 
   3   6   1       32.49       51.98     19.32 o 
   4   6   1        0.24       -0.95      1.32 o 
   5   6   1        0.81        0.58      0.80 o 
   6   6   1        0.71        0.59      1.21 o 
  -4   7   1        2.86        3.40      1.49 o 
  -3   7   1       20.70       25.41      2.29 o 
  -2   7   1        1.30        1.91      1.25 o 
  -1   7   1        0.00        0.64      1.59 o 
   0   7   1        0.09        0.26      1.17 o 
   1   7   1        8.64       10.48      2.65 o 
   2   7   1        5.65        5.57      0.98 o 
   3   7   1        2.11        1.65      1.91 o 
   4   7   1        0.53        0.03      1.66 o 
  -3   8   1        1.69        1.36      3.28 o 
  -2   8   1       13.43       11.59      3.11 o 
  -1   8   1        0.18       -0.97      1.43 o 
   0   8   1        0.39        0.83      1.58 o 
   1   8   1        0.05        0.36      0.99 o 
   2   8   1        0.30        0.44      0.83 o 
   3   8   1       23.14       39.97     11.06 o 
  -3  -8   2        0.04        1.39      2.36 o 
  -1  -8   2        2.27        3.32      1.17 o 
   0  -8   2        4.61        4.56      2.16 o 
   1  -8   2        2.95        0.97      1.17 o 
   2  -8   2        0.06       -1.09      1.16 o 
   3  -8   2        0.56        0.50      1.40 o 
  -3  -7   2        0.26        0.00      1.76 o 
  -1  -7   2        0.79        0.47      0.88 o 
   0  -7   2        1.72        1.32      0.97 o 
   1  -7   2        1.74        0.99      0.78 o 
   2  -7   2        0.41       -0.24      0.82 o 
   3  -7   2        1.00        2.03      1.03 o 
   4  -7   2        1.85        1.21      0.97 o 
  -5  -6   2        9.01       12.71      1.97 o 
  -4  -6   2        4.34        6.67      1.49 o 
  -3  -6   2        1.67        0.97      0.75 o 
  -2  -6   2        2.57        2.36      0.91 o 
  -1  -6   2        8.19       11.89      1.27 o 
   0  -6   2       11.87       13.72      1.24 o 
   1  -6   2       43.91       48.98      2.11 o 
   2  -6   2       25.92       26.97      3.11 o 
   3  -6   2        1.11        1.07      0.80 o 
   4  -6   2        0.98        1.11      0.93 o 
   5  -6   2        0.02       -0.19      1.02 o 
  -6  -5   2        1.27        0.73      0.81 o 
  -5  -5   2        0.51       -0.98      2.17 o 
  -4  -5   2        0.75        1.15      0.97 o 
  -3  -5   2       24.60       27.72      2.26 o 
  -2  -5   2        1.39        0.98      0.57 o 
  -1  -5   2       13.28       15.94      1.07 o 
   0  -5   2        3.42        3.51      0.85 o 
   1  -5   2       14.18       15.38      1.13 o 
   2  -5   2       73.17       63.66      1.86 o 
   3  -5   2       10.06       10.21      1.04 o 
   4  -5   2        6.00        5.44      1.07 o 
   5  -5   2        0.92        0.21      0.93 o 
   6  -5   2        1.17        2.61      1.30 o 
  -6  -4   2       10.27        8.68      3.02 o 
  -5  -4   2        2.11        0.05      0.94 o 
  -4  -4   2       46.55       48.27     19.42 o 
  -3  -4   2        4.44        3.80      0.71 o 
  -2  -4   2       33.05       28.12      1.26 o 
  -1  -4   2       27.21       27.38      1.11 o 
   0  -4   2       24.48       29.03      0.94 o 
   1  -4   2       51.11       48.93      1.57 o 
   2  -4   2      292.79      274.58      4.24 o 
   3  -4   2       45.59       41.35      1.56 o 
   4  -4   2       58.12       50.04      1.83 o 
   5  -4   2        0.21        0.14      0.79 o 
   6  -4   2        2.20        1.79      1.02 o 
  -7  -3   2        5.12        4.01      2.44 o 
  -6  -3   2        1.80        2.25      0.99 o 
  -5  -3   2        0.08       -0.03      0.76 o 
  -4  -3   2        0.70        0.25      0.56 o 
  -3  -3   2        0.98        0.80      0.36 o 
  -2  -3   2      332.70      293.18      4.31 o 
  -1  -3   2       40.63       37.13      1.00 o 
   0  -3   2      152.59      138.55      2.02 o 
   1  -3   2       21.22       20.49      0.83 o 
   2  -3   2      158.06      155.39      2.72 o 
   3  -3   2      381.96      330.85      4.51 o 
   4  -3   2        3.26        1.49      0.57 o 
   5  -3   2        0.10        0.34      0.67 o 
   6  -3   2        5.27        6.47      1.36 o 
   7  -3   2        4.07        7.86      2.12 o 
  -7  -2   2        1.91        2.03      2.35 o 
  -6  -2   2       27.09       33.81     15.39 o 
  -4  -2   2       53.96       44.65      1.84 o 
  -3  -2   2      189.41      165.34      2.76 o 
   0  -2   2       14.96       13.83      0.48 o 
   1  -2   2       10.49       10.77      0.91 o 
   2  -2   2      377.21      346.47      4.19 o 
   3  -2   2      824.09      782.39      7.41 o 
   4  -2   2       14.60       18.06      0.97 o 
   5  -2   2      138.63      119.62      2.66 o 
   6  -2   2        4.63        2.33      1.03 o 
   7  -2   2        0.43        0.91      1.26 o 
  -7  -1   2        5.65        6.81      1.67 o 
  -6  -1   2       77.43       58.80      9.26 o 
  -5  -1   2       16.68       24.89      6.35 o 
  -4  -1   2       44.17       41.12      3.35 o 
  -2  -1   2      323.87      254.97      3.06 o 
  -1  -1   2     2613.94     2062.53     31.26 o 
   0  -1   2       91.17       78.20      1.26 o 
   1  -1   2      107.26       86.57      1.44 o 
   2  -1   2       62.10       54.84      1.07 o 
   3  -1   2      281.53      276.00      3.09 o 
   4  -1   2      290.00      258.27      3.31 o 
   5  -1   2       13.51       14.54      1.85 o 
   6  -1   2       13.66       14.42      1.38 o 
   7  -1   2       10.25       12.36      1.71 o 
  -7   0   2        0.06        0.19      1.15 o 
  -6   0   2       45.47       55.69      2.37 o 
  -5   0   2       23.29       35.08      2.54 o 
  -4   0   2       22.25       38.11      2.24 o 
  -3   0   2      241.59      355.87      4.78 o 
  -2   0   2      767.78      993.14     12.87 o 
  -1   0   2       62.01       64.07      1.19 o 
   0   0   2      961.68     1169.64     17.60 o 
   1   0   2       23.79       30.23      0.79 o 
   2   0   2       64.39       91.22      1.43 o 
   3   0   2      744.70     1106.87     10.03 o 
   4   0   2      463.31      663.81      7.09 o 
   5   0   2       17.10       27.28      2.50 o 
   6   0   2       41.23       60.22      5.09 o 
   7   0   2       13.14       16.45      3.02 o 
  -7   1   2        1.09        2.45      1.14 o 
  -6   1   2       17.47       19.56      2.17 o 
  -5   1   2      217.51      171.49      4.26 o 
  -4   1   2       31.31       28.51      2.78 o 
  -3   1   2      288.37      281.06      3.30 o 
  -2   1   2      257.00      197.45      2.43 o 
  -1   1   2     1276.51     1045.41     13.75 o 
   0   1   2     2473.74     1932.78     26.45 o 
   1   1   2       67.66       44.60      1.97 o 
   4   1   2       50.28      198.05      6.80 o 
   5   1   2       59.13       56.87      2.85 o 
   6   1   2        7.43        7.41      5.84 o 
   7   1   2        4.43        4.22      1.75 o 
  -7   2   2       13.66       12.82      2.20 o 
  -6   2   2       49.07       43.80      2.44 o 
  -5   2   2      176.98      137.16      3.92 o 
  -4   2   2        2.62        1.32      0.52 o 
  -3   2   2        5.80        9.81      0.52 o 
  -2   2   2      103.77      109.52      1.59 o 
  -1   2   2     1172.19      970.14     10.52 o 
   0   2   2       57.99       44.27      1.12 o 
   1   2   2     1034.89      992.16     14.60 o 
   4   2   2      235.05      216.40      8.84 o 
   5   2   2       29.50       31.94      2.14 o 
   6   2   2       18.45       16.34      2.83 o 
   7   2   2        2.94        2.00      1.46 o 
  -7   3   2        0.18        1.15      1.47 o 
  -6   3   2       14.67       14.04      2.26 o 
  -5   3   2       83.58       78.57      3.71 o 
  -4   3   2      161.06      142.81      3.02 o 
  -3   3   2       23.87       24.00      1.62 o 
  -2   3   2      296.26      288.52      3.58 o 
  -1   3   2       84.95       80.32      1.51 o 
   0   3   2      460.29      425.12      6.13 o 
   1   3   2      167.25      152.19      2.84 o 
   2   3   2       80.49       62.71      1.33 o 
   3   3   2        0.29        0.83      0.92 o 
   4   3   2        1.64        1.73      0.54 o 
   5   3   2        7.90        7.69      1.80 o 
   6   3   2       14.59       10.35      6.86 o 
   7   3   2        0.06       -0.51      0.85 o 
  -6   4   2        1.11        1.00      2.34 o 
  -5   4   2      128.85      130.32      4.40 o 
  -4   4   2      135.10      116.50      3.18 o 
  -3   4   2        2.26        1.70      0.57 o 
  -2   4   2        0.38        0.22      0.42 o 
  -1   4   2        1.36        1.24      0.41 o 
   0   4   2      232.36      194.64      5.11 o 
   1   4   2       17.03       15.25      0.63 o 
   2   4   2      118.81      146.27      3.27 o 
   3   4   2        0.24        1.18      0.56 o 
   4   4   2        2.10        1.88      0.62 o 
   5   4   2       26.33       30.51      6.95 o 
   6   4   2        0.35       -0.01      0.96 o 
   7   4   2        3.79        2.47      1.96 o 
  -6   5   2        2.04        1.48      2.52 o 
  -5   5   2       53.64       57.30     12.61 o 
  -4   5   2      102.44      108.82      3.19 o 
  -3   5   2       39.23       44.15      1.73 o 
  -2   5   2        4.63        4.26      0.94 o 
  -1   5   2       48.11       54.53      2.19 o 
   0   5   2        0.28        1.84      0.89 o 
   1   5   2       41.74       44.47      2.65 o 
   2   5   2        4.08        3.43      0.71 o 
   3   5   2        7.91        8.53      1.57 o 
   4   5   2        1.68        0.41      0.64 o 
   5   5   2        0.48       -0.71      0.86 o 
   6   5   2        2.92        0.12      1.47 o 
  -5   6   2        0.33       -2.14      3.92 o 
  -4   6   2       74.77       90.98      3.81 o 
  -3   6   2       33.96       33.84      2.81 o 
  -2   6   2        5.21        6.56      1.26 o 
  -1   6   2        0.04        1.13      1.48 o 
   0   6   2        0.06       -0.81      1.05 o 
   1   6   2        0.09        0.33      0.82 o 
   2   6   2       25.18       27.75      3.86 o 
   3   6   2        5.09       10.64      7.20 o 
   4   6   2        0.09        0.49      1.44 o 
   5   6   2        0.77        1.25      1.22 o 
   6   6   2        1.56        0.29      1.71 o 
  -4   7   2       34.26       44.26      8.22 o 
  -3   7   2       37.98       50.03      3.26 o 
  -2   7   2        3.59        5.72      2.34 o 
  -1   7   2        0.09        2.12      1.63 o 
   0   7   2        3.12        2.15      1.50 o 
   1   7   2        0.09        0.21      0.91 o 
   2   7   2        4.81       10.47      2.92 o 
   3   7   2        0.65        0.08      1.19 o 
   4   7   2        0.28        0.35      0.84 o 
   5   7   2        0.46        0.25      0.97 o 
  -3   8   2       18.28       14.90      3.92 o 
  -2   8   2        5.52        2.89      2.19 o 
  -1   8   2        1.51        3.64      2.18 o 
   0   8   2        0.67        0.71      1.17 o 
   1   8   2        0.24        0.35      1.13 o 
   2   8   2        3.76        4.19      1.50 o 
   3   8   2        5.48        2.93      2.18 o 
  -1  -8   3        1.16        3.59      1.45 o 
   0  -8   3        0.00       -0.09      1.05 o 
   1  -8   3        0.04        0.32      1.23 o 
   2  -8   3        0.84        0.52      1.35 o 
  -4  -7   3        0.42        2.93      2.09 o 
  -3  -7   3        0.21       -0.08      1.02 o 
  -2  -7   3        0.22        0.30      0.88 o 
  -1  -7   3        1.02        1.35      0.71 o 
   0  -7   3        4.24        4.56      1.00 o 
   1  -7   3        3.57        3.49      1.45 o 
   2  -7   3        1.10        0.91      0.84 o 
   3  -7   3        0.24        0.11      0.88 o 
   4  -7   3       10.85       10.73      2.15 o 
  -5  -6   3        5.73        5.45      2.33 o 
  -4  -6   3        1.27       -0.11      0.99 o 
  -3  -6   3        0.26       -0.18      0.69 o 
  -2  -6   3        4.74        6.30      1.27 o 
  -1  -6   3        2.07        1.72      0.55 o 
   0  -6   3       10.14       11.67      1.20 o 
   1  -6   3        0.38        0.11      0.66 o 
   2  -6   3        9.67       13.20      1.47 o 
   3  -6   3        0.06       -0.30      0.68 o 
   4  -6   3       24.64       23.81      2.88 o 
   5  -6   3        0.75        0.83      1.10 o 
  -6  -5   3        0.39        0.21      0.97 o 
  -5  -5   3        1.01        1.15      1.74 o 
  -4  -5   3        9.69       11.24      1.65 o 
  -3  -5   3        4.69        6.43      1.28 o 
  -2  -5   3        0.20        0.36      0.56 o 
  -1  -5   3        1.66        2.41      0.59 o 
   0  -5   3        1.96        1.52      0.52 o 
   1  -5   3       43.40       45.83      1.71 o 
   2  -5   3       12.19       12.01      1.04 o 
   3  -5   3        0.01       -0.29      0.59 o 
   4  -5   3       16.84       18.60      1.60 o 
   5  -5   3       11.43       11.17      1.70 o 
   6  -5   3        2.73        3.64      1.35 o 
  -6  -4   3        0.07       -0.80      0.86 o 
  -5  -4   3       19.74       17.65      5.48 o 
  -3  -4   3        8.46        8.23      0.86 o 
  -2  -4   3        0.05        0.32      0.41 o 
  -1  -4   3       12.30       11.68      0.92 o 
   0  -4   3        7.87        7.60      0.62 o 
   1  -4   3       56.46       50.24      1.65 o 
   2  -4   3       35.79       28.46      1.23 o 
   3  -4   3       93.86       92.69      2.34 o 
   4  -4   3        8.50        7.96      1.00 o 
   5  -4   3       57.44       54.46      2.72 o 
   6  -4   3        0.53       -0.34      0.87 o 
  -7  -3   3        3.87        2.98      1.37 o 
  -6  -3   3        6.51        8.42      1.98 o 
  -5  -3   3        1.02        0.22      0.70 o 
  -4  -3   3       24.13       21.94      7.35 o 
  -3  -3   3       51.59       45.37      1.49 o 
  -2  -3   3        0.10        0.30      0.31 o 
  -1  -3   3        0.35        0.55      0.30 o 
   0  -3   3        5.62        6.09      0.52 o 
   1  -3   3        3.00        3.17      0.55 o 
   2  -3   3       73.55       75.54      1.81 o 
   3  -3   3        0.92        0.80      0.47 o 
   4  -3   3       48.85       41.41      1.48 o 
   5  -3   3       87.33       76.66      2.49 o 
   6  -3   3        4.51        3.27      1.12 o 
   7  -3   3        6.58        6.50      2.09 o 
  -7  -2   3        0.20       25.90     20.01 o 
  -6  -2   3       12.31       11.00      2.07 o 
  -5  -2   3        0.71       20.57     12.05 o 
  -4  -2   3      124.01      109.57      6.16 o 
  -3  -2   3      510.74      450.79      5.19 o 
  -2  -2   3      151.06      120.17      2.27 o 
  -1  -2   3        8.71        9.74      0.60 o 
   0  -2   3        0.07       -0.01      0.19 o 
   1  -2   3       18.57       16.92      0.70 o 
   2  -2   3      155.32      151.45      2.23 o 
   3  -2   3      155.99      129.53      2.18 o 
   4  -2   3       64.98       55.37      1.54 o 
   5  -2   3        0.42        0.57      0.62 o 
   6  -2   3       20.36       15.52      3.12 o 
   7  -2   3        5.32        4.49      1.75 o 
  -7  -1   3       26.40       30.91      2.89 o 
  -6  -1   3        3.51        3.70      1.16 o 
  -5  -1   3       13.14       14.60      3.24 o 
  -4  -1   3        1.46        2.38      3.87 o 
  -3  -1   3      284.31      253.82      4.12 o 
  -2  -1   3      138.35      121.23      1.83 o 
   0  -1   3       21.31       17.94      0.53 o 
   2  -1   3       65.85       62.38      1.11 o 
   3  -1   3       11.39       32.62      2.90 o 
   4  -1   3       82.96       76.44      2.38 o 
   5  -1   3      111.13       94.28      2.57 o 
   6  -1   3       54.56       52.68      3.45 o 
   7  -1   3        4.71        4.64      1.28 o 
  -7   0   3        7.06        9.32      1.87 o 
  -6   0   3        9.48       10.69      1.72 o 
  -5   0   3       51.54       57.14      2.17 o 
  -4   0   3        7.28       12.24      1.13 o 
  -3   0   3      362.16      527.58      8.23 o 
  -2   0   3     1138.06     1471.64     15.38 o 
  -1   0   3     1114.21     1441.78     13.78 o 
   0   0   3       75.92       94.13      1.55 o 
   1   0   3        6.93       12.21      0.81 o 
   2   0   3        7.33       14.45      0.66 o 
   3   0   3      317.28      495.10      5.49 o 
   4   0   3       35.37       50.18      1.35 o 
   5   0   3        9.16       15.62      1.61 o 
   6   0   3        7.91       13.11      2.15 o 
   7   0   3        1.69        2.10      1.07 o 
  -7   1   3        5.94        5.86      2.06 o 
  -6   1   3       15.34       17.83      1.78 o 
  -5   1   3        6.29        7.98      1.23 o 
  -4   1   3        9.80       10.99      1.20 o 
  -2   1   3      645.81      559.89      5.88 o 
  -1   1   3      480.43      411.32      4.43 o 
   0   1   3        8.77       10.69      0.82 o 
   1   1   3      127.75      119.02      3.14 o 
   2   1   3       15.33       16.73      1.47 o 
   3   1   3      134.29      126.31      2.25 o 
   4   1   3      109.22      113.21      3.21 o 
   5   1   3       36.38       81.75      4.56 o 
   6   1   3       21.91       33.56      3.70 o 
   7   1   3        3.17        4.71      1.46 o 
  -7   2   3       46.76       39.55      8.34 o 
  -6   2   3       11.20        8.83      1.48 o 
  -5   2   3       13.90       12.09      1.52 o 
  -4   2   3       52.09       42.94      1.87 o 
  -3   2   3       43.26       44.54      1.04 o 
  -2   2   3      296.80      303.78      3.67 o 
  -1   2   3      520.66      470.01      4.88 o 
   0   2   3      705.21      630.15      9.00 o 
   1   2   3        0.06       -0.22      0.30 o 
   2   2   3       14.35       11.13      0.66 o 
   3   2   3       14.57       14.91      0.92 o 
   4   2   3      272.93      232.33      9.55 o 
   5   2   3        0.43        0.88      0.70 o 
   6   2   3       32.54       11.63      2.24 o 
   7   2   3        2.62        2.05      1.19 o 
  -6   3   3        2.56        2.66      1.40 o 
  -5   3   3        1.82        1.17      1.06 o 
  -4   3   3       34.25       31.40      2.28 o 
  -3   3   3        0.60        0.19      0.35 o 
  -2   3   3        0.04        0.17      0.32 o 
  -1   3   3       90.15       88.54      1.75 o 
   0   3   3      471.13      453.73      6.67 o 
   1   3   3        0.05        0.24      0.41 o 
   2   3   3       32.17       28.77      1.19 o 
   3   3   3       25.23       22.83      1.31 o 
   4   3   3       33.49       36.55      1.70 o 
   5   3   3       24.00       26.81      2.07 o 
   6   3   3        0.73        0.30      1.11 o 
   7   3   3        0.37        0.21      0.96 o 
  -6   4   3       45.92       51.72      3.89 o 
  -5   4   3        0.38        0.91      1.26 o 
  -4   4   3        1.46        1.56      0.98 o 
  -3   4   3       19.33       18.48      1.12 o 
  -2   4   3       64.22       68.19      2.06 o 
  -1   4   3      138.48      140.29      2.71 o 
   0   4   3       81.49       87.88      2.27 o 
   1   4   3       29.47       23.55      1.47 o 
   2   4   3        8.13        4.59      1.59 o 
   3   4   3        5.25        4.43      1.78 o 
   4   4   3       20.06       20.86      2.21 o 
   5   4   3       61.69        6.54     12.40 o 
   6   4   3        0.38        0.82      1.26 o 
   7   4   3        6.75        0.85      2.00 o 
  -6   5   3        2.24       -2.13      4.02 o 
  -5   5   3        3.45        9.28      4.89 o 
  -4   5   3        8.20        5.19      3.89 o 
  -3   5   3       20.71       19.38      1.61 o 
  -2   5   3        3.54        2.92      1.03 o 
  -1   5   3        1.81        2.48      0.94 o 
   0   5   3        1.51        1.71      0.73 o 
   1   5   3      100.05      122.49      7.11 o 
   2   5   3        0.48        0.53      0.58 o 
   3   5   3        1.48        0.19      0.64 o 
   4   5   3        1.55        0.69      0.81 o 
   5   5   3        3.15        1.90      1.22 o 
   6   5   3        1.54       -0.54      1.10 o 
  -5   6   3        5.88       15.31      5.47 o 
  -4   6   3        9.87       15.25      4.77 o 
  -3   6   3        0.10        0.20      1.94 o 
  -2   6   3        4.25        3.85      1.74 o 
  -1   6   3       15.33       10.21      2.21 o 
   0   6   3       44.57       50.35      2.89 o 
   1   6   3        9.11        9.12      1.85 o 
   2   6   3        0.31        0.22      0.78 o 
   3   6   3        1.84        1.71      0.87 o 
   4   6   3        0.47        0.34      0.93 o 
   5   6   3        5.26        3.25      1.60 o 
  -4   7   3        8.23       13.81      4.55 o 
  -3   7   3        1.64        0.65      1.62 o 
  -2   7   3        5.31        7.06      3.20 o 
  -1   7   3        2.25        2.12      1.73 o 
   0   7   3        0.58        0.70      1.51 o 
   1   7   3        1.68        0.87      0.98 o 
   2   7   3        9.87        3.49      5.03 o 
   3   7   3        0.19       -0.04      0.85 o 
   4   7   3        0.20       -0.41      1.10 o 
   5   7   3        0.00       -0.70      1.55 o 
  -2   8   3        0.25        1.75      2.18 o 
  -1   8   3        0.82       -0.45      0.97 o 
   0   8   3        1.21        1.34      1.16 o 
   1   8   3        5.11        4.41      1.89 o 
   2   8   3        0.14       -0.25      0.93 o 
   3   8   3        0.20        1.09      1.08 o 
  -2  -8   4        1.70        2.43      1.16 o 
  -1  -8   4        0.15       -0.35      0.91 o 
   0  -8   4        0.00       -0.38      0.99 o 
   1  -8   4        0.11        0.73      1.21 o 
   2  -8   4        0.52        1.39      1.52 o 
  -4  -7   4        0.90        1.62      1.37 o 
  -3  -7   4        0.20        0.28      1.03 o 
  -2  -7   4        2.94        5.43      1.59 o 
  -1  -7   4        0.25        1.17      0.66 o 
   0  -7   4        0.02       -0.08      0.72 o 
   1  -7   4        1.20        1.15      0.87 o 
   2  -7   4        0.64        0.35      0.88 o 
   3  -7   4        5.83        7.24      1.48 o 
   4  -7   4        9.60        7.89      1.45 o 
  -5  -6   4        0.31        0.18      1.21 o 
  -4  -6   4        3.00        3.99      1.44 o 
  -3  -6   4        1.11        1.12      1.01 o 
  -2  -6   4        8.11       10.30      1.46 o 
  -1  -6   4        8.76       11.05      0.96 o 
   0  -6   4        0.02       -0.45      0.61 o 
   1  -6   4        2.65        2.00      0.85 o 
   2  -6   4        8.75       11.57      1.39 o 
   3  -6   4        3.92        5.24      1.05 o 
   4  -6   4        1.10        0.69      1.22 o 
   5  -6   4        1.88        0.72      1.00 o 
  -5  -5   4        0.19       -0.38      0.65 o 
  -4  -5   4        0.01       -0.72      0.78 o 
  -3  -5   4        0.40        0.25      0.81 o 
  -2  -5   4        0.53        0.62      0.54 o 
  -1  -5   4       21.62       23.54      1.04 o 
   0  -5   4        1.01        0.38      0.61 o 
   1  -5   4        3.14        1.90      0.61 o 
   2  -5   4        2.17        2.37      0.70 o 
   3  -5   4        0.31       -0.15      0.67 o 
   4  -5   4       58.02       52.98      2.31 o 
   5  -5   4       36.03       32.62      2.57 o 
   6  -5   4        3.63        4.54      1.44 o 
  -6  -4   4        3.22        2.79      1.13 o 
  -5  -4   4        1.28        1.61      0.88 o 
  -4  -4   4        7.98        5.41      2.33 o 
  -3  -4   4       29.61       32.02      3.82 o 
  -2  -4   4       18.79       24.53      3.67 o 
  -1  -4   4       55.95       58.20      2.09 o 
   0  -4   4       16.72       22.23      1.00 o 
   1  -4   4       16.72       16.83      1.41 o 
   2  -4   4       14.62       13.51      1.34 o 
   3  -4   4       24.49       24.20      2.01 o 
   4  -4   4        0.89        1.06      0.71 o 
   5  -4   4       13.31        9.48      1.54 o 
   6  -4   4        0.17        0.90      1.08 o 
  -6  -3   4        0.00        1.52     10.17 o 
  -5  -3   4        0.52       -0.29      0.77 o 
  -4  -3   4        0.16        0.14      0.61 o 
  -3  -3   4       45.42       48.08      1.70 o 
  -2  -3   4       23.63       19.18      1.16 o 
  -1  -3   4       31.45       31.77      0.82 o 
   0  -3   4      113.32       99.97      1.95 o 
   1  -3   4      109.67       82.88      1.84 o 
   2  -3   4       87.98       78.24      1.92 o 
   3  -3   4        4.76        3.37      0.61 o 
   4  -3   4        6.26        7.67      0.89 o 
   5  -3   4      111.08       84.95      2.57 o 
   6  -3   4       25.06       17.53      2.34 o 
   7  -3   4        7.60       12.29      2.56 o 
  -7  -2   4        2.88        2.26      1.27 o 
  -6  -2   4        0.00       15.66     16.63 o 
  -5  -2   4        7.20        6.66      4.08 o 
  -4  -2   4        4.34        3.70      1.56 o 
  -3  -2   4       26.71       25.40      1.03 o 
  -2  -2   4       53.72       54.77      1.37 o 
  -1  -2   4      322.93      299.95      3.45 o 
   0  -2   4      202.94      186.76      2.36 o 
   1  -2   4        4.09        4.45      0.52 o 
   2  -2   4       64.99       57.06      1.41 o 
   3  -2   4        5.98        4.34      0.58 o 
   4  -2   4        0.90        0.73      0.51 o 
   5  -2   4       69.50       55.16      2.26 o 
   6  -2   4       22.88       18.47      1.92 o 
   7  -2   4        0.04        0.56      1.32 o 
  -7  -1   4        8.45        7.35      1.72 o 
  -6  -1   4        0.01        0.42      0.93 o 
  -5  -1   4        0.37        0.61      0.80 o 
  -4  -1   4        0.00        0.16      0.60 o 
  -3  -1   4       36.77       29.40      1.89 o 
  -2  -1   4      387.78      366.18      5.52 o 
  -1  -1   4      110.74       87.85      1.34 o 
   0  -1   4      117.39       93.21      1.43 o 
   1  -1   4      252.04      221.66      2.95 o 
   2  -1   4      718.06      614.86      5.46 o 
   3  -1   4      218.71      244.44      8.43 o 
   4  -1   4        4.47        5.37      0.77 o 
   5  -1   4        4.42        3.05      0.69 o 
   6  -1   4       40.66       39.01      4.93 o 
   7  -1   4        2.15        0.85      2.45 o 
  -7   0   4       11.78       20.81      2.60 o 
  -6   0   4        0.72        1.17      1.03 o 
  -5   0   4        3.25        5.39      1.02 o 
  -4   0   4       17.02       27.25      1.57 o 
  -3   0   4      135.36      180.48      2.57 o 
  -2   0   4        1.07        1.37      0.30 o 
  -1   0   4        4.78        6.40      0.41 o 
   0   0   4      970.71     1256.19     14.82 o 
   1   0   4      282.61      401.06      4.15 o 
   2   0   4       15.60       22.03      0.76 o 
   3   0   4        3.00        6.89      0.68 o 
   4   0   4      133.18      187.44      3.18 o 
   5   0   4       24.43       33.38      1.58 o 
   6   0   4       76.33      101.67      3.55 o 
   7   0   4        4.31        6.16      1.37 o 
  -7   1   4       22.49       18.46      1.81 o 
  -6   1   4       31.79       30.63      2.27 o 
  -5   1   4        3.40        2.61      0.91 o 
  -4   1   4        4.18        2.53      0.82 o 
  -3   1   4        1.87        1.90      1.19 o 
  -2   1   4       67.86       64.36      1.27 o 
  -1   1   4      287.16      268.40      3.07 o 
   0   1   4       34.79       37.80      0.92 o 
   1   1   4       84.64       72.03      3.04 o 
   2   1   4       89.07      405.04      9.00 o 
   3   1   4      461.34      481.85     11.19 o 
   4   1   4       26.10       29.96      1.65 o 
   5   1   4       12.28       10.20      0.97 o 
   6   1   4       32.58       40.89      2.63 o 
   7   1   4        4.78        2.60      1.79 o 
  -7   2   4        7.54        7.36      1.83 o 
  -6   2   4       13.99       14.20      1.82 o 
  -5   2   4       10.30        8.59      1.50 o 
  -4   2   4        4.81        3.25      0.91 o 
  -3   2   4       69.14       78.77      1.93 o 
  -2   2   4      575.41      503.11      5.04 o 
  -1   2   4        0.57        0.59      0.26 o 
   1   2   4      281.48      252.15      4.13 o 
   2   2   4       34.18       36.03      1.67 o 
   3   2   4       18.09       14.59      1.11 o 
   4   2   4        5.11        6.92      0.82 o 
   5   2   4       48.60       50.05      2.09 o 
   6   2   4        2.19        2.15      1.12 o 
   7   2   4       14.21       14.63      4.38 o 
  -6   3   4       61.41       61.59      5.01 o 
  -5   3   4       16.09       15.97      2.16 o 
  -4   3   4        2.82        3.45      1.03 o 
  -3   3   4       11.74        9.10      1.08 o 
  -2   3   4       52.04       44.57      1.20 o 
  -1   3   4        3.70        4.71      0.49 o 
   0   3   4       12.65       12.37      1.06 o 
   1   3   4        7.22        5.85      0.80 o 
   2   3   4        7.26       11.42      0.98 o 
   3   3   4       18.20       20.99      1.19 o 
   4   3   4       33.48       33.17      3.61 o 
   5   3   4        2.09        2.56      8.15 o 
   6   3   4       14.09       16.02      2.31 o 
   7   3   4       10.48        9.28      8.22 o 
  -6   4   4       20.95       19.08      2.75 o 
  -5   4   4        2.47        2.10      1.25 o 
  -4   4   4       21.41       23.32      2.11 o 
  -3   4   4        0.70        0.44      0.59 o 
  -2   4   4       74.46       85.22      3.06 o 
  -1   4   4      295.39      309.38      5.52 o 
   0   4   4        6.65        7.93      0.96 o 
   1   4   4        0.11       -0.15      0.46 o 
   2   4   4       18.67       20.50      3.48 o 
   3   4   4        0.19       -0.26      0.53 o 
   4   4   4        0.01       -0.08      0.69 o 
   5   4   4        0.04        0.87      1.02 o 
   6   4   4        0.55       -0.45      1.22 o 
   7   4   4        0.36        1.17      2.10 o 
  -5   5   4       28.67       37.82      7.33 o 
  -4   5   4        0.00        1.31      3.48 o 
  -3   5   4        0.65       -0.37      1.05 o 
  -2   5   4        0.67        1.11      0.97 o 
  -1   5   4       41.38       45.58      1.95 o 
   0   5   4        0.31        0.33      0.58 o 
   1   5   4        0.09       -0.21      0.58 o 
   2   5   4        1.11       -0.15      0.60 o 
   3   5   4        0.00        0.06      0.80 o 
   4   5   4        5.62        5.69      2.72 o 
   5   5   4        0.13        0.94      1.12 o 
   6   5   4        1.21        0.26      1.14 o 
  -5   6   4       14.21       25.30      6.46 o 
  -4   6   4        0.37        2.68      3.94 o 
  -3   6   4        6.80       10.31      2.18 o 
  -2   6   4        0.83        0.43      1.37 o 
  -1   6   4       21.12       19.41      5.24 o 
   0   6   4       46.21       60.20      4.93 o 
   1   6   4        2.77        1.42      0.90 o 
   2   6   4        0.63        0.76      0.76 o 
   3   6   4        1.33        0.89      0.90 o 
   4   6   4        0.19        0.06      1.10 o 
   5   6   4        1.56        1.09      1.31 o 
  -4   7   4        3.63        7.90      4.44 o 
  -3   7   4        1.52        0.61      1.86 o 
  -2   7   4        0.08        0.90      1.15 o 
  -1   7   4        0.02        0.72      1.07 o 
   0   7   4        5.47        3.33      2.16 o 
   1   7   4        1.06        1.10      0.96 o 
   2   7   4        0.01       -0.11      0.89 o 
   3   7   4        0.00       -0.01      0.95 o 
   4   7   4        0.04       -0.27      1.22 o 
  -2   8   4        1.13        1.24      1.63 o 
  -1   8   4        0.69       -0.25      1.29 o 
   0   8   4        3.59        0.69      2.06 o 
   1   8   4        5.00        2.85      2.73 o 
   2   8   4        0.05        1.70      1.18 o 
   3   8   4        0.34       -0.30      1.08 o 
  -1  -8   5        0.80        1.90      1.07 o 
   0  -8   5        1.72        4.06      1.19 o 
   1  -8   5        0.44       -0.17      1.04 o 
  -3  -7   5        0.35       -0.48      1.05 o 
  -2  -7   5        0.77        1.31      0.71 o 
  -1  -7   5        0.03       -0.37      0.64 o 
   0  -7   5        0.25        0.27      0.74 o 
   1  -7   5        0.53        1.17      0.89 o 
   2  -7   5        2.71        4.03      1.20 o 
   3  -7   5        1.09       -0.28      0.99 o 
  -4  -6   5        0.03       -0.94      1.04 o 
  -3  -6   5        0.13       -0.49      0.88 o 
  -2  -6   5       16.00       19.16      1.17 o 
  -1  -6   5        3.60        5.69      0.83 o 
   0  -6   5        1.81        2.40      0.81 o 
   1  -6   5       11.64       13.94      1.83 o 
   2  -6   5        0.21        0.07      0.98 o 
   3  -6   5        1.71        0.51      0.83 o 
   4  -6   5        2.86        2.13      1.03 o 
  -5  -5   5        1.14        1.73      0.86 o 
  -4  -5   5        1.22        0.65      0.67 o 
  -3  -5   5        0.89        1.23      0.87 o 
  -2  -5   5       15.38       17.46      0.99 o 
  -1  -5   5       16.44       20.42      1.10 o 
   0  -5   5        1.34        1.67      0.94 o 
   1  -5   5        7.04        8.76      1.15 o 
   2  -5   5        0.95        1.33      1.40 o 
   3  -5   5       10.97       14.21      1.44 o 
   4  -5   5        0.04        0.57      0.74 o 
   5  -5   5        3.97        2.41      1.15 o 
  -6  -4   5        2.90        2.64      1.53 o 
  -5  -4   5        2.30        3.45      0.96 o 
  -4  -4   5        2.85        2.88      0.76 o 
  -3  -4   5        0.01       -0.10      0.48 o 
  -2  -4   5       11.60       13.61      0.84 o 
  -1  -4   5      148.58      154.90      2.81 o 
   0  -4   5       24.41       25.00      1.14 o 
   1  -4   5        0.39        0.09      0.44 o 
   2  -4   5       17.00       16.02      1.16 o 
   3  -4   5       21.29       21.19      1.59 o 
   4  -4   5        0.31       -0.04      0.65 o 
   5  -4   5        0.01       -0.01      0.87 o 
   6  -4   5        7.26        7.29      1.61 o 
  -6  -3   5        0.82       -0.06      0.85 o 
  -5  -3   5        1.14        0.41      1.23 o 
  -4  -3   5       28.90       28.51      1.87 o 
  -3  -3   5       18.40       19.88      3.85 o 
  -2  -3   5       15.16       15.22      1.78 o 
  -1  -3   5      104.94       95.38      1.99 o 
   0  -3   5       99.44      105.83      2.15 o 
   1  -3   5       13.79       12.69      0.90 o 
   2  -3   5      127.15      108.20      2.43 o 
   3  -3   5        4.44        4.40      0.86 o 
   4  -3   5        2.97        2.77      0.72 o 
   5  -3   5       27.75       23.81      2.50 o 
   6  -3   5        0.60        0.03      0.84 o 
  -6  -2   5       15.46       14.48      1.96 o 
  -5  -2   5        6.08        5.29      2.23 o 
  -4  -2   5        1.02       15.83     11.98 o 
  -2  -2   5       17.77       11.82      0.71 o 
  -1  -2   5      174.55      172.71      2.54 o 
   0  -2   5      574.22      533.43      5.90 o 
   1  -2   5       33.92       33.67      1.16 o 
   2  -2   5       88.76       71.10      2.02 o 
   3  -2   5        0.65        0.83      0.46 o 
   4  -2   5      127.50      103.22      2.61 o 
   5  -2   5        1.85        1.28      0.72 o 
   6  -2   5        0.17       -0.10      0.89 o 
   7  -2   5        2.02        0.93      1.07 o 
  -7  -1   5        5.50        6.14      4.30 o 
  -6  -1   5        2.17        2.43      1.19 o 
  -5  -1   5        0.00        0.46      0.82 o 
  -4  -1   5       51.24       47.06      2.88 o 
  -3  -1   5       66.34       56.71      2.44 o 
  -2  -1   5        7.06        8.85      0.52 o 
  -1  -1   5        1.45        1.66      0.31 o 
   0  -1   5      291.49      254.21      3.03 o 
   1  -1   5      162.51      162.76      3.46 o 
   2  -1   5        8.81       12.29      0.67 o 
   3  -1   5      149.29      137.51      2.11 o 
   4  -1   5        9.74       11.51      1.02 o 
   5  -1   5       14.56       14.87      1.52 o 
   6  -1   5       65.44       59.17      4.32 o 
   7  -1   5        0.42        2.16      1.14 o 
  -7   0   5        3.91        6.24      1.80 o 
  -6   0   5        1.29        1.26      1.17 o 
  -5   0   5       41.35       49.36      2.17 o 
  -4   0   5        6.26       15.74      1.41 o 
  -3   0   5       29.13       35.48      1.59 o 
  -2   0   5      168.13      226.35      3.45 o 
  -1   0   5        9.55       16.47      0.68 o 
   0   0   5      434.13      626.10      6.13 o 
   1   0   5      605.11      859.82      7.64 o 
   2   0   5        3.57        4.20      0.60 o 
   3   0   5      187.40      255.68      3.57 o 
   4   0   5        7.74       12.39      1.04 o 
   5   0   5       47.01       65.18      1.82 o 
   6   0   5       17.16       26.06      1.81 o 
   7   0   5        0.12       -0.22      1.94 o 
  -6   1   5        9.10        7.21      1.42 o 
  -5   1   5        0.97        2.12      0.91 o 
  -4   1   5        0.35        0.03      0.65 o 
  -3   1   5       86.87       90.85      4.90 o 
  -2   1   5       11.97       10.01      0.56 o 
  -1   1   5       62.35       59.89      1.11 o 
   0   1   5      118.16       95.97      2.19 o 
   1   1   5      253.74      256.73      6.28 o 
   2   1   5       16.01       23.72      1.22 o 
   3   1   5       17.44       90.94      2.99 o 
   4   1   5        4.90        7.85      2.05 o 
   5   1   5       25.24       25.75      1.56 o 
   6   1   5       18.43       39.56      5.29 o 
   7   1   5       24.58       26.92      3.95 o 
  -6   2   5       10.04        9.93      1.85 o 
  -5   2   5        7.66        5.20      1.64 o 
  -4   2   5       16.15       12.04      1.41 o 
  -3   2   5       69.35       70.37      2.21 o 
  -2   2   5       46.24       43.38      1.11 o 
  -1   2   5      153.53      134.92      2.18 o 
   0   2   5       46.57       41.20      1.01 o 
   1   2   5      189.63      181.58      3.10 o 
   2   2   5      180.56      182.61      4.35 o 
   3   2   5       20.85       14.47      2.43 o 
   4   2   5       21.01       20.00      1.31 o 
   5   2   5        1.22        0.39      0.59 o 
   6   2   5        0.00       -0.26      0.76 o 
   7   2   5       13.46       11.45      2.98 o 
  -6   3   5       20.35       21.56      2.71 o 
  -5   3   5        1.85        0.68      2.12 o 
  -4   3   5        2.48        3.29      1.10 o 
  -3   3   5        5.71        7.30      1.33 o 
  -2   3   5       10.10       12.19      1.19 o 
  -1   3   5      135.55      121.24      2.68 o 
   0   3   5       79.88       77.87      2.28 o 
   1   3   5       56.15       58.31      2.18 o 
   2   3   5       40.14       43.52      1.94 o 
   3   3   5       10.11       12.28      1.69 o 
   4   3   5       23.78       25.03      4.17 o 
   5   3   5        0.55        1.40      3.21 o 
   6   3   5        2.35        0.93      1.16 o 
   7   3   5        2.16        1.63      2.16 o 
  -6   4   5        0.37       -0.18      3.49 o 
  -5   4   5        2.53       -0.51      3.07 o 
  -4   4   5       18.94       23.91      3.56 o 
  -3   4   5        1.96        2.18      2.15 o 
  -2   4   5       14.73       14.77      1.68 o 
  -1   4   5        0.03       -0.39      0.56 o 
   0   4   5       11.06       11.44      1.21 o 
   1   4   5       45.18       53.26      2.92 o 
   2   4   5       24.03       29.50      1.97 o 
   3   4   5       17.13       22.13      4.19 o 
   4   4   5        1.78        1.72      2.01 o 
   5   4   5        0.80        0.79      1.12 o 
   6   4   5        2.93        1.44      1.34 o 
  -5   5   5       21.98       35.34      7.27 o 
  -4   5   5        0.31        0.33      3.86 o 
  -3   5   5        0.20       -1.18      1.69 o 
  -2   5   5        7.81        8.39      1.26 o 
  -1   5   5        0.58        0.39      0.68 o 
   0   5   5       33.10       33.04      2.04 o 
   1   5   5        9.75        9.72      1.53 o 
   2   5   5        7.10        9.25      1.94 o 
   3   5   5        2.02        3.38      1.20 o 
   4   5   5        5.46        3.70      2.44 o 
   5   5   5        2.22        0.72      1.23 o 
   6   5   5        0.02       -0.49      1.14 o 
  -4   6   5        0.27        3.56      4.39 o 
  -3   6   5        8.94       13.41      3.48 o 
  -2   6   5        1.90        1.38      1.12 o 
  -1   6   5        1.27        1.76      1.03 o 
   0   6   5        2.08        1.10      1.81 o 
   1   6   5        0.13        0.31      0.86 o 
   2   6   5        9.00        8.61      3.65 o 
   3   6   5        1.14        2.11      1.11 o 
   4   6   5        0.83        1.31      1.30 o 
   5   6   5        0.05       -0.10      1.31 o 
  -3   7   5        0.41        0.52      1.93 o 
  -2   7   5        0.68       -0.71      1.16 o 
  -1   7   5        0.30        0.58      1.26 o 
   0   7   5        0.46        0.41      1.11 o 
   1   7   5        1.63        0.03      0.94 o 
   2   7   5        0.21       -0.07      0.89 o 
   3   7   5        0.46        1.63      1.18 o 
   4   7   5        0.11       -0.16      1.14 o 
  -1   8   5        0.87        0.28      1.28 o 
   0   8   5        2.08        0.84      1.14 o 
   1   8   5        0.37       -0.05      1.05 o 
   2   8   5        0.01       -0.81      1.05 o 
  -2  -7   6        0.91        0.95      0.77 o 
  -1  -7   6        0.89        1.33      0.76 o 
   0  -7   6        4.68        5.37      1.21 o 
   1  -7   6        5.15        7.35      1.40 o 
   2  -7   6       15.24       20.42      2.11 o 
   3  -7   6        1.48        0.77      1.11 o 
  -4  -6   6        0.63        0.16      0.77 o 
  -3  -6   6        0.20        0.06      0.69 o 
  -2  -6   6        0.62        0.51      0.67 o 
  -1  -6   6        3.06        2.47      0.74 o 
   0  -6   6        0.35        0.64      0.72 o 
   1  -6   6        1.01        0.61      0.77 o 
   2  -6   6        9.62       10.16      1.53 o 
   3  -6   6       32.65       35.25      4.57 o 
   4  -6   6        1.39        1.32      1.01 o 
  -5  -5   6        2.06        1.28      0.94 o 
  -4  -5   6       12.07       16.37      2.51 o 
  -3  -5   6        6.32        8.56      1.07 o 
  -2  -5   6        9.04       12.34      2.55 o 
  -1  -5   6        0.73        0.70      0.54 o 
   0  -5   6        9.44        9.28      1.40 o 
   1  -5   6       40.02       41.82      2.19 o 
   2  -5   6        5.70        6.56      1.03 o 
   3  -5   6       49.11       50.58      2.23 o 
   4  -5   6        4.58        4.42      1.09 o 
   5  -5   6        2.34        2.44      1.25 o 
  -5  -4   6        0.08       -0.40      0.76 o 
  -4  -4   6        9.75       12.04      1.34 o 
  -3  -4   6        0.87        0.83      0.60 o 
  -2  -4   6        3.06        3.21      0.81 o 
  -1  -4   6        0.89        0.27      0.42 o 
   0  -4   6       19.72       18.72      1.14 o 
   1  -4   6       11.73       12.07      1.11 o 
   2  -4   6       20.16       19.33      1.46 o 
   3  -4   6        5.52        5.58      1.03 o 
   4  -4   6      110.40       91.06      2.98 o 
   5  -4   6        0.86        0.99      1.08 o 
   6  -4   6        0.08        0.29      1.15 o 
  -6  -3   6        5.81        4.50      1.50 o 
  -5  -3   6        4.27        2.30      1.07 o 
  -4  -3   6       15.61       16.01      1.53 o 
  -3  -3   6       25.59       24.79      1.55 o 
  -2  -3   6        3.26        3.26      0.65 o 
  -1  -3   6        3.78        2.77      0.74 o 
   0  -3   6        0.48        0.25      0.35 o 
   1  -3   6       32.82       29.64      1.26 o 
   2  -3   6      105.27       86.18      2.24 o 
   3  -3   6       18.44       17.71      1.28 o 
   4  -3   6      107.20       91.43      2.91 o 
   5  -3   6        5.54        2.63      1.05 o 
   6  -3   6        3.76        2.35      1.11 o 
  -6  -2   6       12.08       12.11      2.53 o 
  -5  -2   6        1.82        0.73      1.00 o 
  -4  -2   6       55.34       51.63      2.65 o 
  -3  -2   6        1.14        0.78      0.58 o 
  -2  -2   6       30.39       26.66      1.26 o 
  -1  -2   6       89.40       98.43      2.06 o 
   0  -2   6        0.05        0.04      0.31 o 
   1  -2   6       67.55       62.52      1.71 o 
   2  -2   6      124.22      109.71      2.27 o 
   3  -2   6       36.98       30.40      1.41 o 
   4  -2   6        2.73        1.93      0.73 o 
   5  -2   6      100.94       74.60      2.74 o 
   6  -2   6       11.28       13.13      1.83 o 
   7  -2   6        0.86        0.71      1.13 o 
  -6  -1   6        1.29        2.76      1.31 o 
  -5  -1   6       32.82       29.86      2.57 o 
  -4  -1   6        0.11        0.09      0.67 o 
  -3  -1   6        4.04        1.89      0.85 o 
  -2  -1   6        3.39        4.36      0.51 o 
  -1  -1   6       20.40       21.46      1.07 o 
   0  -1   6       11.30       12.01      0.77 o 
   1  -1   6       14.55       12.49      0.93 o 
   3  -1   6       42.95       47.48      1.52 o 
   4  -1   6       56.65       53.28      1.54 o 
   5  -1   6       68.86       61.61      2.26 o 
   6  -1   6        0.15        0.34      0.85 o 
   7  -1   6        1.32       -0.31      1.01 o 
  -6   0   6       13.60       17.02      2.26 o 
  -5   0   6       72.46       90.69      4.76 o 
  -4   0   6       37.50       51.14      2.14 o 
  -3   0   6      275.89      366.19      6.67 o 
  -2   0   6        5.40        6.99      0.62 o 
  -1   0   6        9.17       11.02      0.64 o 
   0   0   6      539.02      890.02     11.61 o 
   1   0   6        5.04        5.71      0.58 o 
   2   0   6       60.03      102.20      1.82 o 
   3   0   6      145.46      215.79      3.32 o 
   4   0   6        0.04       -0.24      0.50 o 
   5   0   6        6.99        8.18      0.94 o 
   6   0   6       32.55       46.66      3.95 o 
   7   0   6        6.88       11.65      1.80 o 
  -6   1   6        5.50        4.10      1.23 o 
  -5   1   6        1.89        3.43      1.04 o 
  -4   1   6       11.31        7.08      1.21 o 
  -3   1   6       96.08       85.97      2.74 o 
  -2   1   6       26.46       26.08      1.71 o 
  -1   1   6       75.69       74.69      1.36 o 
   0   1   6       58.27       46.38      1.19 o 
   1   1   6       63.41       55.58      1.29 o 
   2   1   6       55.87       56.82      1.65 o 
   3   1   6       34.96       43.00      2.83 o 
   4   1   6        3.72       33.07      2.60 o 
   5   1   6       20.47       18.65      5.78 o 
   6   1   6        4.35        2.66      0.87 o 
   7   1   6        0.80        0.68      0.91 o 
  -6   2   6        0.13        0.55      1.25 o 
  -5   2   6       51.83       49.89      2.65 o 
  -4   2   6      106.34       82.27      3.53 o 
  -3   2   6       29.25       32.11      1.75 o 
  -2   2   6      126.42      112.50      2.59 o 
  -1   2   6       81.01       80.73      1.61 o 
   0   2   6        9.80       12.39      0.63 o 
   1   2   6      540.02      540.89      6.33 o 
   2   2   6        1.71        0.92      0.51 o 
   3   2   6        2.50        4.82      1.99 o 
   4   2   6       21.40       19.43      2.46 o 
   5   2   6       13.43       13.27      3.64 o 
   6   2   6        1.49        0.57      0.79 o 
   7   2   6        7.75        7.37      2.16 o 
  -6   3   6        0.02        1.73      1.49 o 
  -5   3   6        4.10        3.48      1.41 o 
  -4   3   6        1.51        0.76      0.99 o 
  -3   3   6        8.92       10.85      1.46 o 
  -2   3   6      133.60      134.98      3.75 o 
  -1   3   6        8.83        9.24      1.54 o 
   0   3   6       19.00       17.30      2.38 o 
   1   3   6       14.21       15.70      1.49 o 
   2   3   6       46.25       53.07      2.33 o 
   3   3   6       27.79       33.57      1.95 o 
   4   3   6       12.25       14.51      1.37 o 
   5   3   6        4.16        6.72      1.69 o 
   6   3   6        0.41        9.83     12.76 o 
   7   3   6        0.36        0.24      1.50 o 
  -5   4   6        0.06       -2.14      3.11 o 
  -4   4   6       41.20       47.73      4.72 o 
  -3   4   6       17.78       19.15      3.20 o 
  -2   4   6        0.03       -0.16      0.72 o 
  -1   4   6        1.77        1.22      0.74 o 
   0   4   6       53.19       54.37      2.49 o 
   1   4   6        6.63        8.51      1.93 o 
   2   4   6      159.51      169.15      7.16 o 
   3   4   6        1.68        2.62      1.24 o 
   4   4   6        0.50        0.95      1.10 o 
   5   4   6        2.47        1.88      1.32 o 
   6   4   6        2.77        1.90      1.41 o 
  -5   5   6        0.01        1.30      4.77 o 
  -4   5   6        0.07        1.84      4.23 o 
  -3   5   6        3.00        3.00      3.70 o 
  -2   5   6       10.59       12.00      1.73 o 
  -1   5   6       15.28       14.28      2.07 o 
   0   5   6        1.79        1.28      0.91 o 
   1   5   6        0.11        0.36      0.77 o 
   2   5   6        1.64        3.34      1.31 o 
   3   5   6        6.08        6.71      5.08 o 
   4   5   6        2.21        3.47      1.59 o 
   5   5   6        0.21       -0.15      1.20 o 
   6   5   6        1.98        1.86      1.46 o 
  -4   6   6        0.46       -0.26      4.36 o 
  -3   6   6        6.37       11.00      4.47 o 
  -2   6   6        0.03       -0.74      0.99 o 
  -1   6   6        0.82        0.73      1.02 o 
   0   6   6        0.59       -0.10      0.91 o 
   1   6   6        4.76        3.96      1.45 o 
   2   6   6        1.25        2.37      1.21 o 
   3   6   6       22.68       32.98      3.09 o 
   4   6   6        1.40        1.62      2.12 o 
   5   6   6        0.00       -0.35      1.38 o 
  -3   7   6        0.00       -0.89      3.42 o 
  -2   7   6        0.12       -0.66      1.29 o 
  -1   7   6        1.20        1.89      1.26 o 
   0   7   6        0.02       -0.20      1.13 o 
   1   7   6        1.12        2.37      1.41 o 
   2   7   6        0.10        1.50      1.16 o 
   3   7   6        0.06       -1.08      1.20 o 
   4   7   6        0.13       -0.98      1.43 o 
   0   8   6        0.01        0.05      1.37 o 
   1   8   6        0.09       -0.71      1.15 o 
  -1  -7   7        0.30       -0.11      1.00 o 
   0  -7   7        9.21       10.75      1.56 o 
   1  -7   7       26.97       34.42      2.60 o 
   2  -7   7        2.46        2.65      1.25 o 
  -3  -6   7        0.77        0.90      0.88 o 
  -2  -6   7        0.95        1.02      0.76 o 
  -1  -6   7        0.55        0.30      0.66 o 
   0  -6   7        0.63        1.47      0.84 o 
   1  -6   7       24.48       30.60      2.26 o 
   2  -6   7        2.92        2.47      1.10 o 
   3  -6   7       15.30       15.98      1.97 o 
   4  -6   7        0.40        0.09      0.96 o 
  -4  -5   7        0.67        0.57      0.80 o 
  -3  -5   7       15.52       17.40      1.61 o 
  -2  -5   7       13.79       13.29      1.39 o 
  -1  -5   7        0.03        0.10      0.53 o 
   0  -5   7        4.65        5.50      1.04 o 
   1  -5   7       46.07       45.95      2.33 o 
   2  -5   7      118.37      121.73      3.95 o 
   3  -5   7       10.39       13.03      1.60 o 
   4  -5   7        1.25        0.34      0.88 o 
   5  -5   7        0.23        0.09      1.02 o 
  -5  -4   7       19.74       22.02      2.05 o 
  -4  -4   7       10.72       11.93      1.45 o 
  -3  -4   7       20.49       21.50      1.94 o 
  -2  -4   7       13.63       15.33      1.26 o 
  -1  -4   7        0.07       -0.54      0.43 o 
   0  -4   7        2.62        1.79      0.61 o 
   1  -4   7        2.37        1.69      0.97 o 
   2  -4   7      124.23      117.14      3.16 o 
   3  -4   7        1.71        1.64      0.83 o 
   4  -4   7       32.78       35.73      2.24 o 
   5  -4   7        0.52        0.30      0.91 o 
  -5  -3   7        0.78        0.74      0.89 o 
  -4  -3   7        6.62        5.20      1.10 o 
  -3  -3   7       21.07       20.50      1.63 o 
  -2  -3   7      125.62      117.97      2.92 o 
  -1  -3   7       26.45       27.46      1.26 o 
   0  -3   7        0.05       -0.06      0.40 o 
   1  -3   7       36.66       30.21      2.19 o 
   2  -3   7       61.94       55.57      2.08 o 
   3  -3   7      213.78      195.98      4.36 o 
   4  -3   7       15.41       14.45      1.77 o 
   5  -3   7        0.03        0.89      0.97 o 
   6  -3   7        0.48        0.01      1.01 o 
  -6  -2   7        0.40        0.30      1.11 o 
  -5  -2   7       14.20       12.09      1.95 o 
  -4  -2   7      116.80      101.26      3.35 o 
  -3  -2   7       45.39       36.48      1.97 o 
  -2  -2   7       76.37       67.19      3.06 o 
  -1  -2   7       59.29       45.30      1.30 o 
   0  -2   7       11.55        9.50      0.78 o 
   1  -2   7       18.49       16.92      1.92 o 
   2  -2   7        3.29        3.83      0.70 o 
   3  -2   7      212.49      177.09      3.30 o 
   4  -2   7        8.84        6.69      1.17 o 
   5  -2   7       29.36       25.61      2.05 o 
   6  -2   7        1.31        2.64      1.12 o 
  -6  -1   7        2.34        1.85      1.27 o 
  -5  -1   7        8.55        8.46      1.62 o 
  -4  -1   7        6.95        6.49      1.37 o 
  -3  -1   7      107.59       97.89      3.06 o 
  -2  -1   7       98.16       82.96      3.80 o 
  -1  -1   7      340.80      280.26      3.83 o 
   0  -1   7       10.24       13.29      1.15 o 
   1  -1   7       10.24        8.49      0.77 o 
   2  -1   7      172.56      160.40      2.89 o 
   4  -1   7      198.47      188.40      4.31 o 
   5  -1   7       15.99       49.94      4.49 o 
   6  -1   7        1.21        2.39      1.06 o 
  -6   0   7        2.33        1.29      1.19 o 
  -5   0   7        2.94        4.02      1.34 o 
  -4   0   7       11.08       13.61      1.50 o 
  -3   0   7      141.30      171.36      4.14 o 
  -2   0   7       13.11       15.00      1.95 o 
  -1   0   7      155.18      200.44      3.27 o 
   0   0   7      129.82      163.60      3.26 o 
   1   0   7       32.10       55.63      1.41 o 
   2   0   7        6.80        7.51      0.69 o 
   3   0   7        4.66        6.33      0.79 o 
   4   0   7      103.94      145.64      3.05 o 
   5   0   7       34.42       49.33      1.95 o 
   6   0   7        6.13        7.46      1.18 o 
   7   0   7        1.32        1.51      1.18 o 
  -6   1   7        2.22        1.26      1.06 o 
  -5   1   7        3.72        3.20      1.14 o 
  -4   1   7       64.95       52.72      2.42 o 
  -3   1   7       44.06       39.50      2.39 o 
  -2   1   7      158.66      132.17      2.99 o 
  -1   1   7       49.00       42.21      2.84 o 
   0   1   7      246.22      198.32      2.61 o 
   1   1   7        0.30        1.42      0.76 o 
   2   1   7       37.95      110.72      4.63 o 
   3   1   7      154.57      158.41      3.43 o 
   4   1   7        3.02      110.13      7.88 o 
   5   1   7      111.66      129.84      3.42 o 
   6   1   7        7.95        9.95      1.93 o 
   7   1   7        0.55       -0.44      0.88 o 
  -6   2   7        0.01       -0.56      1.28 o 
  -5   2   7       18.37       16.05      1.89 o 
  -4   2   7        1.47        0.09      0.81 o 
  -3   2   7       19.01       21.82      1.73 o 
  -2   2   7       32.66       31.36      1.51 o 
  -1   2   7        1.52        2.66      0.50 o 
   0   2   7       35.13       24.04      1.60 o 
   1   2   7      103.80       92.99      2.41 o 
   2   2   7       42.53       39.45      2.15 o 
   4   2   7       13.29       12.46      2.12 o 
   5   2   7       28.99       29.22      3.12 o 
   6   2   7       15.17        9.01      2.65 o 
  -5   3   7        0.09       -0.92      2.58 o 
  -4   3   7       21.28       27.55      4.97 o 
  -3   3   7       42.02       46.32      4.27 o 
  -2   3   7        9.68       11.34      1.71 o 
  -1   3   7       15.97       14.59      1.25 o 
   0   3   7        1.18        0.19      0.66 o 
   1   3   7       51.87       53.52      2.46 o 
   2   3   7        0.94        1.11      0.72 o 
   3   3   7        9.56        8.83      2.86 o 
   4   3   7       29.07       24.26      5.46 o 
   5   3   7        2.79        1.21      1.35 o 
   6   3   7       26.72        7.29      2.50 o 
  -5   4   7        1.49       -0.72      3.64 o 
  -4   4   7       53.20       66.00      5.53 o 
  -3   4   7       21.10       24.57      3.72 o 
  -2   4   7       56.85       68.24      5.41 o 
  -1   4   7       14.44       17.24      3.41 o 
   0   4   7        0.34       -0.11      0.70 o 
   1   4   7        2.35        3.85      1.25 o 
   2   4   7       25.62       18.81      9.86 o 
   3   4   7       16.91       18.06      3.10 o 
   4   4   7        7.03        8.59      1.92 o 
   5   4   7        1.52        1.37      1.32 o 
   6   4   7        6.22        4.93      3.57 o 
  -4   5   7        0.16       -1.33      4.10 o 
  -3   5   7        4.46        7.55      4.36 o 
  -2   5   7        0.60       -0.01      1.89 o 
  -1   5   7        0.23        1.34      1.06 o 
   0   5   7        0.37       -0.42      0.91 o 
   1   5   7        0.03       -0.21      0.96 o 
   2   5   7        3.20        2.32      1.83 o 
   3   5   7        1.87        1.36      1.34 o 
   4   5   7        0.07        0.80      1.39 o 
   5   5   7        3.08        1.28      1.60 o 
  -3   6   7       32.70       55.38      7.57 o 
  -2   6   7       10.05        8.61      5.94 o 
  -1   6   7       11.92       13.06      5.75 o 
   0   6   7       11.87       13.81      3.93 o 
   1   6   7        0.32        0.96      1.63 o 
   2   6   7        6.07       10.77      2.65 o 
   3   6   7        4.13        4.51      2.11 o 
   4   6   7        1.91        1.64      1.48 o 
  -2   7   7        0.06        1.55      2.05 o 
  -1   7   7        0.51       -0.72      1.29 o 
   0   7   7        0.11       -0.38      1.38 o 
   1   7   7        0.11        1.48      1.41 o 
   2   7   7        0.00       -0.20      1.17 o 
   3   7   7        0.04        0.78      1.44 o 
  -2  -6   8        2.38        2.47      1.02 o 
  -1  -6   8        3.64        4.72      1.62 o 
   0  -6   8        1.48        0.56      0.85 o 
   1  -6   8       15.91       17.51      2.12 o 
   2  -6   8        4.35        3.51      1.19 o 
   3  -6   8        0.55        0.05      1.03 o 
  -4  -5   8        1.50        0.97      1.00 o 
  -3  -5   8        8.81        8.54      1.84 o 
  -2  -5   8        0.15        0.05      0.78 o 
  -1  -5   8        0.20       -0.07      0.58 o 
   0  -5   8        2.98        3.22      0.97 o 
   1  -5   8       12.22       11.46      2.95 o 
   2  -5   8        1.43        1.18      0.94 o 
   3  -5   8        0.29        0.19      0.89 o 
   4  -5   8        5.13        4.69      1.26 o 
  -4  -4   8       76.30       86.52      3.43 o 
  -3  -4   8       13.12       14.04      1.57 o 
  -2  -4   8       20.19       21.84      2.61 o 
  -1  -4   8        3.03        2.44      0.81 o 
   0  -4   8        5.63        5.29      0.87 o 
   1  -4   8        0.83        0.23      0.67 o 
   2  -4   8       54.01       50.41      2.28 o 
   3  -4   8       26.41       28.79      2.02 o 
   4  -4   8        1.74        1.81      1.08 o 
   5  -4   8        1.61        3.10      1.37 o 
  -5  -3   8        7.30        8.92      1.54 o 
  -4  -3   8        0.22        1.35      0.87 o 
  -3  -3   8        3.44        3.93      0.99 o 
  -2  -3   8       45.27       44.72      2.28 o 
  -1  -3   8        0.02        0.15      0.54 o 
   0  -3   8        8.84        9.95      0.96 o 
   1  -3   8       44.51       34.24      1.67 o 
   2  -3   8       97.16       87.56      2.76 o 
   3  -3   8        9.21        6.38      1.13 o 
   4  -3   8        0.10        0.21      0.92 o 
   5  -3   8        5.88        5.86      1.47 o 
  -5  -2   8        0.30        1.38      0.94 o 
  -4  -2   8        0.99        2.15      0.93 o 
  -3  -2   8      197.06      179.18      5.28 o 
  -2  -2   8       10.32       10.39      1.43 o 
  -1  -2   8       39.02       39.31      1.75 o 
   0  -2   8        0.90        0.69      0.47 o 
   1  -2   8        3.34        3.22      0.85 o 
   2  -2   8        4.94        6.59      1.02 o 
   3  -2   8      136.78      122.82      3.34 o 
   4  -2   8       43.95       44.36      2.38 o 
   5  -2   8        1.77        2.31      1.02 o 
   6  -2   8        6.60        6.02      1.53 o 
  -5  -1   8        7.01        5.11      1.50 o 
  -4  -1   8       30.34       28.85      2.13 o 
  -3  -1   8        0.00        0.01      0.60 o 
  -2  -1   8       34.61       30.77      1.44 o 
  -1  -1   8      139.56      149.91      5.30 o 
   1  -1   8       10.18        9.30      0.93 o 
   2  -1   8      179.46      145.61      2.88 o 
   3  -1   8      206.76      208.54      6.86 o 
   4  -1   8       42.22       59.74      6.23 o 
   5  -1   8        0.53        3.39      1.06 o 
   6  -1   8        1.27        1.02      1.09 o 
  -5   0   8        0.22        0.06      0.96 o 
  -4   0   8       36.69       38.66      3.10 o 
  -3   0   8       29.44       36.31      2.24 o 
  -2   0   8      281.72      390.59      9.13 o 
  -1   0   8        3.07        5.16      0.76 o 
   0   0   8       14.53       21.57      1.03 o 
   1   0   8        4.51        5.37      0.71 o 
   2   0   8       14.20       21.15      1.21 o 
   3   0   8       43.15       72.89      2.20 o 
   4   0   8      134.71      199.78      5.14 o 
   5   0   8       35.27       53.85      2.62 o 
   6   0   8        0.67        1.24      1.02 o 
  -5   1   8        3.22        3.90      1.26 o 
  -4   1   8       15.97       15.24      2.59 o 
  -3   1   8        7.26        5.03      1.49 o 
  -2   1   8       18.80       19.57      1.76 o 
  -1   1   8      139.26      132.84      3.28 o 
   0   1   8      127.28      126.89      2.22 o 
   1   1   8       13.14       13.77      0.92 o 
   2   1   8        5.80       83.19      3.26 o 
   3   1   8      115.18      188.00      9.37 o 
   4   1   8      119.00      139.45      3.31 o 
   5   1   8       34.55       36.13      3.46 o 
   6   1   8        1.07        1.45      0.99 o 
  -5   2   8        1.47        0.89      1.28 o 
  -4   2   8       21.15       16.31      1.84 o 
  -3   2   8      116.59       97.84      4.14 o 
  -2   2   8       79.37       62.72      1.96 o 
  -1   2   8      278.06      263.73      5.18 o 
   0   2   8        0.08        0.32      0.65 o 
   1   2   8        0.53        1.20      0.69 o 
   2   2   8        0.93        1.60      0.76 o 
   3   2   8       13.43       13.67      2.31 o 
   4   2   8       44.77       55.72      2.62 o 
   5   2   8       37.29       25.51      5.92 o 
   6   2   8       13.47       13.08      2.95 o 
  -5   3   8       32.64       41.00      6.16 o 
  -4   3   8        1.97        0.49      2.86 o 
  -3   3   8        0.68        3.03      2.88 o 
  -2   3   8       10.96       10.78      2.70 o 
  -1   3   8       35.21       39.71      2.49 o 
   0   3   8      106.45      112.43      5.93 o 
   1   3   8       32.38       36.30      3.82 o 
   2   3   8        2.05        1.59      1.02 o 
   3   3   8        7.37        5.99      1.31 o 
   4   3   8       16.37       14.43      2.94 o 
   5   3   8       33.20       14.43      2.04 o 
   6   3   8       13.33       12.72      3.90 o 
  -4   4   8        0.37        0.68      3.52 o 
  -3   4   8       17.06       17.17      3.44 o 
  -2   4   8       60.51       66.86      6.28 o 
  -1   4   8       23.98       20.04      5.99 o 
   0   4   8      119.91      138.68      5.28 o 
   1   4   8        1.42        0.45      0.99 o 
   2   4   8        0.13        1.84      1.16 o 
   3   4   8        1.41        1.18      1.08 o 
   4   4   8        1.18       -0.06      1.20 o 
   5   4   8       13.02       14.73      2.44 o 
  -4   5   8        8.86       22.35      6.42 o 
  -3   5   8       13.02       28.72      6.08 o 
  -2   5   8        1.84        3.09      3.65 o 
  -1   5   8       10.69       11.71      2.25 o 
   0   5   8        8.12        8.15      1.64 o 
   1   5   8       23.92       18.98      6.62 o 
   2   5   8        5.15        1.75      1.32 o 
   3   5   8        0.05        0.85      1.48 o 
   4   5   8        3.23        3.30      1.63 o 
   5   5   8        1.22        0.67      1.65 o 
  -3   6   8        1.70        1.59      4.59 o 
  -2   6   8        0.47        0.95      3.81 o 
  -1   6   8       10.92       10.81      2.97 o 
   0   6   8        2.79        3.85      1.47 o 
   1   6   8       16.92       25.87      3.01 o 
   2   6   8        1.28        0.59      1.40 o 
   3   6   8        0.23       -0.35      1.74 o 
   4   6   8        0.00        0.66      1.66 o 
  -1   7   8        0.50        0.97      1.46 o 
   0   7   8        1.13        0.76      1.59 o 
   1   7   8        0.46        1.42      1.56 o 
   2   7   8        2.67        4.30      1.89 o 
  -1  -6   9        0.22        0.14      0.82 o 
   0  -6   9        4.94        6.09      1.66 o 
   1  -6   9       14.16       15.94      1.98 o 
   2  -6   9        0.02        0.16      0.97 o 
  -3  -5   9        0.12        0.60      0.89 o 
  -2  -5   9        5.72        6.31      1.40 o 
  -1  -5   9        0.51        0.45      0.76 o 
   0  -5   9        1.65        1.39      0.92 o 
   1  -5   9       42.04       42.78      3.85 o 
   2  -5   9        1.42        0.94      0.91 o 
   3  -5   9        0.36       -0.34      0.89 o 
  -4  -4   9       12.11       12.81      1.73 o 
  -3  -4   9        2.39        1.75      0.95 o 
  -2  -4   9       10.27        6.51      1.20 o 
  -1  -4   9       13.44       13.53      1.58 o 
   0  -4   9        1.79        2.32      0.76 o 
   1  -4   9       36.22       32.89      2.25 o 
   2  -4   9       32.76       30.34      4.36 o 
   3  -4   9        4.04        3.07      1.03 o 
   4  -4   9        5.95        4.83      1.42 o 
  -4  -3   9        1.42        2.28      1.11 o 
  -3  -3   9        2.36        1.44      0.94 o 
  -2  -3   9        1.93        0.33      0.73 o 
  -1  -3   9        7.71        7.57      1.26 o 
   0  -3   9        0.36        0.94      0.62 o 
   1  -3   9       14.03       11.23      1.53 o 
   2  -3   9      146.40      131.95      3.63 o 
   3  -3   9        2.14        2.17      0.90 o 
   4  -3   9        5.43        7.41      1.69 o 
   5  -3   9        0.20        0.27      1.13 o 
  -5  -2   9        9.80        6.11      2.26 o 
  -4  -2   9       67.49       55.60      2.81 o 
  -3  -2   9       75.32       68.46      2.96 o 
  -2  -2   9       17.41       17.62      1.66 o 
  -1  -2   9       46.45       35.88      1.71 o 
   0  -2   9       55.34       44.90      1.69 o 
   1  -2   9        0.97        0.36      0.64 o 
   2  -2   9       60.95       49.32      2.15 o 
   3  -2   9       15.62       14.80      1.80 o 
   4  -2   9       24.17       21.11      2.20 o 
   5  -2   9        3.85        4.40      1.21 o 
  -5  -1   9        1.68        2.29      1.08 o 
  -4  -1   9        4.60        2.72      1.05 o 
  -3  -1   9        0.04        0.04      0.69 o 
  -2  -1   9       14.14       16.76      1.64 o 
  -1  -1   9       13.85       13.30      1.29 o 
   0  -1   9        1.52        2.07      0.78 o 
   1  -1   9        6.99        8.20      1.32 o 
   2  -1   9       16.87       15.03      1.39 o 
   3  -1   9      119.77      108.93      3.27 o 
   4  -1   9        0.22        0.92      0.78 o 
   5  -1   9        9.74       12.45      1.77 o 
   6  -1   9        0.72        1.72      1.07 o 
  -5   0   9        4.55        5.05      1.92 o 
  -4   0   9       36.63       52.62      2.23 o 
  -3   0   9      196.18      269.31     10.71 o 
  -2   0   9      168.34      237.26      5.90 o 
  -1   0   9       55.65       87.18      2.30 o 
   0   0   9       38.34       53.69      1.61 o 
   1   0   9       34.75       42.94      1.59 o 
   2   0   9       11.13       13.86      1.40 o 
   3   0   9       51.72       90.05      2.94 o 
   4   0   9        1.01        1.53      0.93 o 
   5   0   9       23.68       34.46      3.32 o 
   6   0   9        0.29        1.15      1.09 o 
  -5   1   9        1.80        1.35      1.17 o 
  -4   1   9       15.37       15.40      1.55 o 
  -3   1   9        2.53        3.36      0.88 o 
  -2   1   9        4.86        4.77      0.94 o 
  -1   1   9       59.91       62.10      1.90 o 
   0   1   9       29.05       31.16      1.23 o 
   1   1   9       15.70       14.98      1.43 o 
   2   1   9        0.17        1.13      0.74 o 
   3   1   9        0.23       57.35      3.38 o 
   4   1   9       13.04       18.09      2.06 o 
   5   1   9        2.81        4.73      1.44 o 
   6   1   9        5.51        8.05      2.26 o 
  -5   2   9        7.53        3.13      3.00 o 
  -4   2   9        3.30        2.94      2.86 o 
  -3   2   9       23.18       35.78      5.37 o 
  -2   2   9      192.19      165.50      8.91 o 
  -1   2   9      151.47      136.68      4.43 o 
   0   2   9       34.57       40.75      3.35 o 
   1   2   9        1.99        2.03      0.94 o 
   2   2   9        4.52        2.93      1.10 o 
   3   2   9       10.61        7.24      2.57 o 
   4   2   9       42.39       55.33      3.44 o 
   5   2   9        0.04        0.63      1.05 o 
   6   2   9        8.08        6.88      2.04 o 
  -4   3   9        0.02        0.63      2.88 o 
  -3   3   9       27.91       24.74      4.89 o 
  -2   3   9        2.55        4.12      2.34 o 
  -1   3   9        0.47        1.39      1.19 o 
   0   3   9       75.20       83.84      4.87 o 
   1   3   9       11.34       14.08      2.19 o 
   2   3   9        1.73        1.33      0.98 o 
   3   3   9        9.76        7.76      1.99 o 
   4   3   9        7.33        5.71      1.93 o 
   5   3   9        0.35        1.54      1.30 o 
  -4   4   9        1.71        6.16      4.28 o 
  -3   4   9        0.60        0.55      2.40 o 
  -2   4   9        0.22       -1.45      3.43 o 
  -1   4   9       89.96      102.04      7.34 o 
   0   4   9       70.61       81.72      4.21 o 
   1   4   9        3.29        2.23      1.68 o 
   2   4   9        0.00        0.37      1.04 o 
   3   4   9        1.31        0.52      1.07 o 
   4   4   9        0.14        0.63      1.09 o 
   5   4   9       18.09       27.67      6.33 o 
  -3   5   9        0.29        0.07      4.27 o 
  -2   5   9        6.80       10.47      4.83 o 
  -1   5   9        4.72        3.46      3.76 o 
   0   5   9        1.01        0.24      1.20 o 
   1   5   9       27.27        4.17      3.52 o 
   2   5   9        1.01        0.36      1.15 o 
   3   5   9        0.05        1.53      1.33 o 
   4   5   9        4.01        2.77      2.25 o 
  -2   6   9        3.05        4.62      4.30 o 
  -1   6   9        1.01        1.35      2.00 o 
   0   6   9       27.71       15.04      2.71 o 
   1   6   9       17.06        5.75      1.97 o 
   2   6   9        0.04        0.62      1.67 o 
   3   6   9        0.07        0.08      1.53 o 
  -1  -5  10        5.77        6.48      1.35 o 
   0  -5  10        5.25        4.60      1.52 o 
   1  -5  10        0.42        1.01      1.02 o 
   2  -5  10       10.15       11.01      1.77 o 
  -3  -4  10        0.01       -0.33      0.89 o 
  -2  -4  10        1.19        0.89      0.90 o 
  -1  -4  10       21.86       17.33      1.83 o 
   0  -4  10       11.00       11.33      1.92 o 
   1  -4  10       16.06       16.12      1.82 o 
   2  -4  10        2.43        1.62      0.97 o 
   3  -4  10        3.53        3.76      1.17 o 
   4  -4  10        2.15        1.41      1.24 o 
  -3  -3  10        0.14       -0.76      0.79 o 
  -2  -3  10        5.87        6.33      1.60 o 
  -1  -3  10        5.03        4.28      1.13 o 
   0  -3  10        1.27        0.96      0.79 o 
   1  -3  10       13.97       13.24      1.69 o 
   2  -3  10        0.51       -0.03      0.79 o 
   3  -3  10       11.91       10.67      1.74 o 
   4  -3  10        0.00       -0.60      0.94 o 
  -4  -2  10        0.17        1.15      0.99 o 
  -3  -2  10        4.05        3.15      1.07 o 
  -2  -2  10        2.29        1.28      0.86 o 
  -1  -2  10        0.00       -0.55      0.61 o 
   0  -2  10        9.62        8.55      1.18 o 
   1  -2  10        0.03        0.87      0.75 o 
   2  -2  10       92.93       72.87      2.71 o 
   3  -2  10        4.11        4.61      1.29 o 
   4  -2  10        8.52        5.60      1.40 o 
   5  -2  10        2.91        2.59      1.22 o 
  -4  -1  10        0.59       -0.17      0.78 o 
  -3  -1  10       30.89       30.55      2.26 o 
  -2  -1  10        4.90        6.42      1.10 o 
  -1  -1  10       36.64       32.59      1.91 o 
   0  -1  10       16.98       17.02      2.65 o 
   1  -1  10        1.33        0.57      0.68 o 
   2  -1  10       75.86       69.67      3.02 o 
   3  -1  10        2.35        9.20      3.72 o 
   4  -1  10        1.42        1.76      0.95 o 
   5  -1  10        0.03        0.03      1.01 o 
  -4   0  10        0.06       -0.28      0.79 o 
  -3   0  10        3.21        2.62      1.02 o 
  -2   0  10        5.82        7.98      1.17 o 
  -1   0  10       33.03       41.95      1.82 o 
   0   0  10       21.05       23.40      1.40 o 
   1   0  10        3.39        4.52      1.07 o 
   2   0  10       12.27       16.67      1.61 o 
   3   0  10      110.69      155.73      4.09 o 
   4   0  10        0.07        0.76      0.95 o 
   5   0  10        5.43       11.33      1.76 o 
  -4   1  10        0.04       -0.15      1.00 o 
  -3   1  10        0.64        1.78      1.71 o 
  -2   1  10       34.34       32.13      2.27 o 
  -1   1  10       14.88       17.52      1.90 o 
   0   1  10       34.65       34.47      2.94 o 
   1   1  10        0.78        0.43      1.00 o 
   2   1  10       16.10       27.08      3.34 o 
   3   1  10      123.26      127.50      5.28 o 
   4   1  10        5.22        4.80      1.69 o 
   5   1  10        0.22        0.21      1.49 o 
  -4   2  10        6.36        3.98      3.32 o 
  -3   2  10        4.93        3.13      3.03 o 
  -2   2  10       27.01       29.89      5.02 o 
  -1   2  10        0.60        1.59      2.04 o 
   0   2  10       70.67       61.84      3.21 o 
   1   2  10       37.77       29.43      3.60 o 
   2   2  10        3.76        4.62      1.66 o 
   3   2  10        7.11        5.95      1.59 o 
   4   2  10       34.78       25.88      6.17 o 
   5   2  10        2.78        3.28      1.48 o 
  -4   3  10        1.16        0.20      3.15 o 
  -3   3  10        0.37       -1.31      2.82 o 
  -2   3  10        3.15        3.15      2.52 o 
  -1   3  10       12.32       12.46      3.06 o 
   0   3  10       22.90       22.18      7.01 o 
   1   3  10        3.78        4.96      1.83 o 
   2   3  10        3.60        2.82      1.19 o 
   3   3  10       12.60        7.94      3.66 o 
   4   3  10       44.54       53.48      3.62 o 
   5   3  10        0.87        1.95      1.42 o 
  -3   4  10        9.75        9.08      3.35 o 
  -2   4  10       12.20       13.30      4.98 o 
  -1   4  10       34.17       27.37      5.41 o 
   0   4  10        0.17       -0.63      1.21 o 
   1   4  10       30.67       20.94      8.84 o 
   2   4  10        9.32        6.43      3.27 o 
   3   4  10        0.06        0.64      1.60 o 
   4   4  10        1.67        1.32      1.92 o 
  -2   5  10        0.18        6.39      4.74 o 
  -1   5  10        2.92        2.54      3.98 o 
   0   5  10        0.15       -0.26      1.40 o 
   1   5  10       13.26        8.91      4.13 o 
   2   5  10        0.04       -0.21      1.13 o 
   3   5  10        0.91       -0.35      1.19 o 
   0   6  10       16.70       24.61      6.25 o 
   1   6  10        0.00        0.06      1.27 o 
   2   6  10        3.71        3.78      2.92 o 
  -1  -4  11        7.68        4.47      1.26 o 
   0  -4  11        1.86        4.11      1.55 o 
   1  -4  11        0.16       -0.08      0.89 o 
   2  -4  11        1.31        1.73      1.06 o 
  -2  -3  11        2.24        1.89      1.01 o 
  -1  -3  11       41.40       36.46      2.52 o 
   0  -3  11        7.40        5.36      1.40 o 
   1  -3  11        2.01        0.90      0.86 o 
   2  -3  11        0.96        0.53      0.90 o 
   3  -3  11        0.00        0.70      1.12 o 
  -3  -2  11        7.69        8.73      1.58 o 
  -2  -2  11        0.14       -0.02      0.88 o 
  -1  -2  11       38.81       33.36      2.08 o 
   0  -2  11       49.48       35.77      5.07 o 
   1  -2  11       14.97       15.11      1.86 o 
   2  -2  11        0.00       -0.11      0.81 o 
   3  -2  11        0.07        0.14      0.95 o 
   4  -2  11        1.39        2.61      1.27 o 
  -3  -1  11        3.19        3.75      1.60 o 
  -2  -1  11        3.33        2.59      0.95 o 
  -1  -1  11        0.33        0.02      0.79 o 
   0  -1  11       42.37       38.96      2.12 o 
   1  -1  11        0.08        0.79      0.81 o 
   2  -1  11        0.01        0.34      1.06 o 
   3  -1  11       10.50        7.29      1.57 o 
   4  -1  11        0.01        0.84      1.11 o 
  -3   0  11       13.48       24.03      1.93 o 
  -2   0  11       13.69       22.37      1.82 o 
  -1   0  11        3.95        5.37      1.12 o 
   0   0  11       79.15       98.51      2.96 o 
   1   0  11       58.47       80.14      3.22 o 
   2   0  11        3.93        6.57      1.44 o 
   3   0  11        4.78        7.22      1.38 o 
   4   0  11        1.07        2.04      1.60 o 
   5   0  11        2.42        4.72      1.99 o 
  -3   1  11       36.43       40.91      5.72 o 
  -2   1  11        1.74        2.17      2.92 o 
  -1   1  11        0.00        0.32      2.79 o 
   0   1  11        6.76        2.84      3.18 o 
   1   1  11        7.20        9.57      1.85 o 
   2   1  11        0.95        0.33      1.14 o 
   3   1  11        0.21       -0.02      1.14 o 
   4   1  11        5.85        4.19      1.79 o 
   5   1  11        0.07        2.36      2.81 o 
  -3   2  11       10.25       14.56      4.44 o 
  -2   2  11       16.02       17.83      4.59 o 
  -1   2  11        5.47        6.70      3.86 o 
   0   2  11        1.25        2.41      2.41 o 
   1   2  11       26.29       26.69      3.71 o 
   2   2  11       10.01       12.34      4.29 o 
   3   2  11        2.38        0.93      1.50 o 
   4   2  11        5.74        1.83      1.72 o 
  -3   3  11        1.10        2.61      3.61 o 
  -2   3  11       39.76       41.96      6.45 o 
  -1   3  11        0.45        0.64      2.39 o 
   0   3  11        4.42        5.31      3.64 o 
   1   3  11        9.26        9.16      2.22 o 
   2   3  11        1.24        2.06      1.64 o 
   3   3  11        1.09        1.57      1.56 o 
   4   3  11        2.97        2.83      1.78 o 
  -2   4  11        3.18        5.65      4.65 o 
  -1   4  11        7.96        9.87      4.52 o 
   0   4  11        0.19       -0.58      3.25 o 
   1   4  11        1.08        3.02      1.73 o 
   2   4  11        0.79        0.57      1.34 o 
   3   4  11        0.17        0.88      1.11 o 
  -1   5  11       19.54        9.08      4.97 o 
   0   5  11        0.00       -0.88      3.69 o 
   1   5  11        2.33        2.61      3.36 o 
   2   5  11        0.89       -0.06      1.23 o 
  -1  -3  12        0.10        0.45      1.02 o 
   0  -3  12        0.53        1.57      1.25 o 
   1  -3  12       16.48       15.95      2.15 o 
   2  -3  12        2.53        4.28      1.31 o 
  -2  -2  12        1.56        3.03      1.19 o 
  -1  -2  12        0.54        0.13      0.81 o 
   0  -2  12        1.42        1.80      1.19 o 
   1  -2  12        0.55        0.06      1.04 o 
   2  -2  12        2.20        1.91      1.23 o 
   3  -2  12        3.86        2.28      1.31 o 
  -2  -1  12        1.40        1.14      0.98 o 
  -1  -1  12       19.77       13.31      1.60 o 
   0  -1  12        2.12        4.79      2.64 o 
   1  -1  12        1.33        0.66      1.36 o 
   2  -1  12       26.28       27.44      2.50 o 
   3  -1  12        0.68        0.44      1.12 o 
  -2   0  12        3.56        5.87      2.35 o 
  -1   0  12        0.03        2.12      3.25 o 
   0   0  12        1.11        1.34      3.44 o 
   1   0  12        3.40        7.95      4.15 o 
   2   0  12        0.57       -0.04      1.42 o 
   3   0  12        0.65       -0.50      1.42 o 
   4   0  12        1.37        4.17      1.94 o 
  -2   1  12        0.79        1.41      3.05 o 
  -1   1  12        4.06        2.08      3.30 o 
   0   1  12       41.13       41.65      6.46 o 
   1   1  12        2.36        2.48      3.38 o 
   2   1  12        1.51        2.40      1.95 o 
   3   1  12        6.86        8.15      2.14 o 
   4   1  12        0.04       -0.11      1.56 o 
  -2   2  12       11.02       10.08      4.34 o 
  -1   2  12        0.50        2.18      3.36 o 
   0   2  12        5.86        2.63      3.72 o 
   1   2  12       11.90       12.64      2.20 o 
   2   2  12       13.78       11.86      2.41 o 
   3   2  12        0.29        0.51      1.74 o 
  -1   3  12        1.60       -1.23      2.56 o 
   0   3  12        1.20        2.33      3.82 o 
   1   3  12       16.89       15.44      4.83 o 
   2   3  12        0.04        0.29      1.56 o 
   3   3  12        0.25       -0.21      1.64 o 
   0   4  12        0.12       -0.72      3.57 o 
   1   4  12        7.23        6.23      2.24 o 
   2   4  12        7.49        3.56      2.00 o 
   0  -1  13        8.20        5.13      2.11 o 
   1  -1  13        1.59        0.38      1.57 o 
   2  -1  13        0.06        0.62      1.63 o 
  -1   0  13        0.53        2.39      3.57 o 
   0   0  13        0.58        0.39      3.82 o 
   1   0  13        0.07        0.78      3.85 o 
   2   0  13        5.14        6.69      3.91 o 
  -1   1  13        0.12        2.72      3.53 o 
   0   1  13        0.65       -1.14      3.70 o 
   1   1  13        4.49        0.92      3.85 o 
   2   1  13        7.50        7.38      2.45 o 
   0   2  13        0.04        3.23      4.06 o 
   1   2  13        0.87        2.05      3.63 o 
   2   2  13        0.00       -0.67      1.62 o 
                                                 
